# Supplementary material for: Massive citizen science sampling and integrated taxonomic approach unravel Danish cryptogam-dwelling tardigrade fauna
Source: Front Zool. 2024 Oct 21;21:27. doi: 10.1186/s12983-024-00547-x (PMC11492576; doi:10.1186/s12983-024-00547-x)
Supplement: Supplementary file 1 — Supplementary Material 1: S1. Collection data. Quantity means the total approximate number of all tardigrades found in a sample. The list of tardigrade records per sample is given in the form of three-letter abbreviations formed ad hoc from the first three letters of the generic and specific name, e.g. ‘Ech.tes’ signifies Echiniscus testudo. Each record is followed by an approximate number of specimens, categorised into these groups: 1, <10 (2–9), <50 (10–49), <100 (50–99), ≥100, extracted from a single Petri dish (PD). [file 12983_2024_547_MOESM1_ESM.xlsx]

## Sheet: Pub
Sample ID	Region	Coordinates	Moss(including liverworts)/Lichen	Quantity	Tardigrades
238	Langeland	54.9349, 10.727369	Moss	0
292	Fyn	55.359972, 10.671686	Lichen	<10	Mac.sco (<10/PD), Mac.sot (<10/PD), Mil.var (<10/PD), Ram.sp1 (<10/PD)
297	Fyn	55.363978, 10.664105	Lichen	<10	Ram.sp1 (<10/PD)
307	Jutland	55.711389, 9.989966	Lichen	<10	Hyp.sca (1/PD), Ram.sp2 (<10/PD)
373	Langeland	54.935237, 10.727938	Moss	<10	Ech.tes (<1/PD), Ere.gin (<1/PD), Iso.pro (<10/PD), Mac.sp. (<1/PD), Urs.sp. (<1/PD)
376	Langeland	54.933486, 10.730125	Moss	0
379	Langeland	54.935093, 10.728161	Lichen	>100	Hyp.sca (<10/PD), Mac.sco (<10/PD), Ram.sp2 (<100/PD)
382	Langeland	54.934101, 10.727601	Moss	0
1159	Zealand	55.40438, 11.362497	Lichen	<10	Mil.sp1 (<10/PD), Ram.sp1 (<10/PD), Ram.sp2 (<10/PD)
1216	Zealand	55.404659, 11.363418	Moss	<10	Ram.sp. (<10/PD)
1249	Jutland	56.268814, 10.053544	Lichen	<10	Hyp.sca (<10/PD)
1251	Jutland	56.268852, 10.05364	Moss	<10	Meb.man (<10/PD)
1252	Jutland	56.269721, 10.053287	Moss	<10	Mac.huf (<10/PD), Meb.sp2 (<10/PD), Pam.fai (<10/PD)
1259	Jutland	56.26852, 10.053566	Lichen	1	Hyp.sca (1/PD)
1265	Jutland	56.268484, 10.05348	Lichen	<10	Hyp.sca (<10/PD), Mil.dor (1/PD)
1428	Zealand	55.591764, 11.656054	Moss	<10	Mac.sco (<10/PD), Mac.sot (<10/PD), Mil.sp1 (1/PD)
1518	Zealand	55.58537, 11.655231	Lichen	>100	Ech.blu (<10/PD), Ech.tes (<50/PD), Mac.sot (<50/PD), Meb.sp1 (1/PD), Ram.sp3 (<10/PD)
1520	Zealand	55.585334, 11.655171	Moss	>100	Ech.tes (<50/PD), Mac.pol (<50/PD), Mac.sot (<50/PD), Meb.sp1 (1/PD), Ram.sp3 (1/PD)
1540	Jutland	55.932704, 9.499963	Moss	<100	Mac.mac (<50/PD), Mac.vla (<50/PD)
1634	Zealand	55.524684, 11.171079	Lichen	<10	Mac.sot (<10/PD), Mil.sp1 (1/PD), Ram.sp3 (<10/PD)
1639	Zealand	55.524682, 11.171078	Lichen	0
1647	Zealand	55.524684, 11.171079	Lichen	<50	Ram.sp3 (<50/PD)
1687	Jutland	56.798813, 9.411963	Moss	0
1693	Jutland	56.799208, 9.413318	Moss	<10	Mac.sot (1/PD)
1851	Jutland	56.4720822, 10.0548536	Lichen	<10	Hyp.sca (<10/PD)
1943	Zealand	55.85529, 11.98192	Lichen	<100	Mac.sot (<10/PD), Mac.vla (<10/PD), Ram.sp3 (<50/PD)
1944	Zealand	55.855284, 11.982151	Moss	<50	Mac.pol (<50/PD), Mac.sot (<50/PD), Ram.sp1 (<50/PD)
2369	Jutland	57.527639, 9.948358	Moss	>100	Ech.qua (<100/PD), Mac.mac (<50/PD)
2373	Jutland	57.527471, 9.947283	Moss	>100	Mac.huf (<100/PD)
2379	Jutland	57.527233, 9.948432	Moss	<50	Mac.mac (<10/PD), Mac.sco (<10/PD), Mac.sot (<10/PD), Ram.sp. (<10/PD)
2381	Jutland	57.527448, 9.948501	Lichen	0
3073	Zealand	55.745152, 11.427017	Moss	0
3075	Zealand	55.744717, 11.427836	Moss	<100	Mac.vla (<50/PD)
3077	Zealand	55.744452, 11.428988	Lichen	<50	Mil.sp2 (<10/PD), Ram.sp1 (<10/PD)
3079	Zealand	55.744996, 11.429394	Lichen	<10	Mac.sco (1/PD), Mil.sp2 (1/PD), Ram.sp1 (1/PD)
3111	Zealand	55.91241, 12.159147	Moss	0
3297	Zealand	55.749048, 12.578018	Lichen	<10	Mac.cf.pol (<10/PD), Ram.sp2 (<10/PD)
3361	Zealand	55.801699, 12.447508	Moss	0
3365	Zealand	55.802293, 12.447534	Moss	<50	Dip.pin (<10/PD), Ast.sp. (<1/PD), Meb.sp2 (<10/PD), Mil.sp. (<1/PD)
3439	Zealand	55.367559, 11.983701	Lichen	0
3701	Zealand	55.74794, 12.579713	Lichen	0
3986	Zealand	55.71154, 12.523541	Lichen	<10	Ram.sp1 (<10/PD)
3988	Zealand	55.711474, 12.523145	Moss	<50	Ram.sp1 (<50/PD)
4014	Zealand	55.367594, 11.983883	Lichen	<50	Mac.sot (<10/PD), Mil.sp1 (<10/PD), Ram.sp2 (<10/PD)
4133	Jutland	55.476031, 9.478326	Moss	<100	Dip.pin (1/PD), Hyp.duj (<10/PD), Hyp.sca (<10/PD), Mac.pol (>10/PD), Mil.dor (1/PD), Mil.sp1 (1/PD), Not.pal (<10/PD), Ram.sp. (1/PD)
4135	Jutland	55.47607, 9.478628	Lichen	<50	Hyp.sca (<10/PD), Mil.dor (<10/PD), Ram.sp. (1/PD)
4171	Zealand	55.712561, 12.522364	Lichen	<10	Mac.sp. (<10/PD), Ram.sp. (<10/PD)
4175	Zealand	55.712571, 12.521368	Lichen	<50	Mil.sp1 (<10/PD), Ram.sp1 (<50/PD), Ram.sp2 (<50/PD)
4244	Zealand	55.716132, 12.471502	Leaf litter	<50	Hyp.duj (M), Not.pal (<10/PD)
4246	Zealand	55.715006, 12.466039	Lichen	<10	Mil.ber (<1/PD), Ram.sp. (1/PD)
4248	Zealand	55.715006, 12.466039	Moss	<50	Mac.vla (<10/PD), Mil.dor (<10/PD), Mil.sp1 (<10/PD), Not.pal (<10/PD), Ram.sp2 (<50/PD)
4252	Zealand	55.716132, 12.471502	Moss	<10	Hyp.duj (<10/PD), Mac.vla (<10/PD)
4253	Zealand	55.717423, 12.472072	Lichen	<10	Mil.sp1 (<1/PD), Ram.sp. (<10/PD)
4254	Zealand	55.7166, 12.470695	Moss	<50	Hyp.duj (M), Mac.cf.pol (<10/PD), Mac.vla (<10/PD), Mil.dor (<10/PD), Ram.sp. (<10/PD)
4256	Zealand	55.716793, 12.471125	Lichen	<10	Mac.vla (<1/PD), Mil.dor (<1/PD), Mil.var (<1/PD), Ram.sp. (<1/PD)
4276	Jutland	55.478642, 9.479078	Lichen	<100	Hyp.sca (<50/PD), Mac.pol (<10/PD), Mil.dor (1/PD), Mil.sp1 (<10/PD), Ram.sp. (<10/PD)
4281	Jutland	55.477428, 9.479007	Lichen	<10	Hyp.sca (1/PD), Ram.sp. (1/PD)
4282	Jutland	55.477483, 9.478834	Moss	<50	Mac.pol (<10/PD), Mac.vla (<10/PD), Mil.sp1 (1/PD), Ram.sp. (1/PD)
4284	Jutland	55.475519, 9.48343	Lichen	0
4285	Jutland	55.478201, 9.481664	Moss	0
4645	Zealand	55.578341, 12.27822	Lichen	0
4739	Jutland	57.440619, 10.524114	Moss	0
4740	Jutland	57.440168, 10.52318	Lichen	0
4760	Zealand	55.346802, 11.67912	Lichen	1	Mil.sp1 (1/PD)
4762	Jutland	57.440873, 10.524219	Moss	<50	Mac.sot (<1/PD), Mil.sp1 (<10/PD), Ram.sp. (<10/PD)
4772	Fyn	55.534671, 10.302698	Moss	<10	Mil.sp. (<1/PD), Pam.ric (<10/PD), Pam.sp1 (<10/PD)
4948	Zealand	55.576011, 12.276321	Lichen	0
4960	Zealand	55.575355, 12.275933	Lichen	0
4967	Zealand	55.575614, 12.275535	Moss	1	Meb.sp2 (1/PD)
4985	Zealand	55.575246, 12.278495	Lichen	<10	Mil.sp1 (<10/PD), Ram.sp. (1/PD)
4990	Zealand	55.575381, 12.278507	Lichen	<10	Ram.sp. (<10/PD)
5259	Falster	54.759331, 11.875706	Lichen	<50	Hyp.duj (<1/PD), Mac.pol (<1/PD), Mil.sp1 (<10/PD), Ram.sp1 (<50/PD)
5263	Falster	54.759066, 11.875967	Lichen	<10	Not.pal (<1/PD), Ram.sp1 (<1/PD)
5505	Jutland	55.470255, 9.069632	Lichen	0
5507	Jutland	55.469932, 9.069688	Moss	>100	Mac.mac (>100/PD)
5510	Jutland	55.47032, 9.069783	Lichen	<50	Hyp.sca (1/PD), Mac.mac (<10/PD), Meb.sp1 (<10/PD), Ram.sp. (<10/PD)
5512	Jutland	55.469945, 9.069739	Lichen	<10	Mac.sp. (<10/PD), Ram.sp. (<1/PD)
5515	Jutland	55.47, 9.068631	Moss	<100	Mac.vla (<50/PD), Pla.ang (<1/PD)
5518	Jutland	55.470073, 9.06852	Moss	<50	Ech.mer (1/PD), Pur.mei (<10/PD)
5531	Jutland	55.470308, 9.069012	Moss	<100	Ech.mer (<10/PD), Mac.huf (<50/PD), Mac.vla (<10/PD)
5890	Jutland	54.844185, 9.405282	Moss	<10	Hyp.duj (1/PD), Min.sp. (<10/PD)
5896	Jutland	54.844814, 9.40368	Moss	<50	Hyp.duj (<10/PD), Hyp.sca (<10/PD), Mac.sco (1/PD)
5953	Jutland	56.089959, 8.6227	Lichen	<50	Hyp.sca (<10/PD), Mac.sco (<50/PD), Mil.sp1 (<10/PD), Ram.sp1 (<10/PD)
5972	Jutland	56.090408, 8.621832	Lichen	0
5977	Jutland	56.089972, 8.622669	Lichen	1	Ram.sp. (1/PD)
6345	Zealand	55.883021, 12.129946	Lichen	<50	Mac.sot (<10/PD), Ram.sp1 (<10/PD)
6349	Zealand	55.885444, 12.130892	Lichen	<50	Mac.sot (<50/PD), Mil.sp1 (<1/PD), Ram.sp1 (1/PD)
6370	Jutland	55.740945, 9.658584	Lichen	<50	Hyp.sca (<10/PD), Mac.sp. (<10/PD), Ram.sp1 (<10/PD)
6378	Jutland	55.743049, 9.656298	Moss	<10	Dip.pin (1/PD), Hyp.con.grp (<10/PD), Mac.sp. (<10/PD)
6387	Jutland	55.740936, 9.658579	Lichen	<10	Mac.sp. (1/PD)
6393	Fyn	55.043141, 10.549397	Lichen	<50	Hyp.sca (<10/PD), Mac.sp. (<10/PD), Ram.sp1 (<10/PD)
6394	Jutland	55.740468, 9.658442	Moss	<10	Hyp.duj (<10/PD)
6395	Jutland	55.740703, 9.658436	Lichen	0
6444	Jutland	56.144922, 9.046462	Lichen	1	Ram.sp. (1/PD)
6445	Jutland	56.145625, 9.046119	Moss	<50	Mac.vla (<50/PD), Ram.sp. (1/PD)
6469	Jutland	55.469605, 8.702161	Moss	<10	Mac.sp. (<10/PD), Ram.sp1 (1/PD)
6471	Jutland	55.469606, 8.701033	Moss	0
6477	Jutland	55.469829, 8.701922	Moss	<100	Hyp.duj (<10/PD), Hyp.sca (<10/PD), Mac.sco (<50/PD), Mac.vla (<50/PD), Ram.sp1 (<50/PD)
6479	Jutland	55.465964, 8.704	Lichen	0
6529	Jutland	55.701701, 9.381311	Moss	1	Mac.mac (1/PD)
6535	Jutland	55.701452, 9.380833	Lichen	<10	Mil.sp1 (<1/PD), Ram.sp1 (<10/PD)
6537	Jutland	55.702197, 9.382872	Lichen	0
6539	Jutland	55.702022, 9.380639	Lichen	0
6658	Zealand	55.885539, 12.130542	Lichen	<50	Mac.sot (<10/PD), Ram.sp2 (<10/PD)
6693	Jutland	55.944528, 8.789519	Moss	1	Hyp.duj (1/PD)
6754	Zealand	55.995349, 12.56158	Moss	<50	Mac.sot (<50/PD), Mil.sp1 (<1/PD), Ram.sp. (<1/PD)
6799	Jutland	56.445482, 9.011225	Moss	1	Ram.sp. (1/PD)
6831	Zealand	55.77372, 12.372821	Lichen	>100	Mac.sot (<50/PD), Mil.sp1 (<50/PD), Ram.sp2 (<50/PD)
6931	Lolland	54.797303, 11.64022	Moss	<10	Hyp.duj (1/PD), Hyp.sca (1/PD)
6932	Lolland	54.797191, 11.639913	Lichen	<50	Hyp.sca (<10/PD), Mac.sot (<50/PD), Ram.sp. (<10/PD)
6933	Lolland	54.799596, 11.648118	Lichen	<10	Ram.sp1 (<10/PD)
6935	Lolland	54.797332, 11.640582	Lichen	0
6941	Lolland	54.797273, 11.6543	Lichen	<50	Ram.sp2 (<10/PD)
6943	Lolland	54.796732, 11.641701	Moss	<50	Hyp.duj (<1/PD; M), Mil.sp1 (<10/PD), Ram.sp. (<10/PD)
7134	Zealand	55.790924, 12.261908	Moss	0
7217	Jutland	54.940297, 8.803846	Lichen	0
7220	Jutland	54.940491, 8.804592	Moss	<10	Mac.cf.pol (<10/PD), Mil.sp1 (1/PD), Ram.sp. (1/PD)
7221	Jutland	54.940632, 8.804792	Lichen	<50	Mac.sp. (<10/PD), Meb.sp1 (<10/PD)
7224	Jutland	54.940667, 8.804269	Lichen	<10	Hyp.sca (<10/PD)
7225	Jutland	54.940861, 8.803432	Moss	<50	Mac.cf.pol (1/PD), Mil.dor (<10/PD), Mil.sp1 (<10/PD), Ram.sp. (<10/PD)
7226	Jutland	54.940495, 8.8034	Lichen	0
7271	Jutland	55.045858, 9.408172	Lichen	<10	Mac.cf.pol (<10/PD), Mil.dor (1/PD)
7317	Jutland	55.427547, 9.273467	Moss	<10	Mac.han (<10/PD), Mac.sot (1/PD), Mil.sp1 (1/PD)
7332	Jutland	54.887829, 9.670097	Lichen	<100	Ech.blu (<10/PD), Mil.sp1 (<10/PD), Ram.sp1 (<50/PD)
7337	Jutland	54.888584, 9.672423	Moss	<10	Ech.blu (<10/PD)
7731	Zealand	55.723223, 12.566154	Lichen	<100	Mac.cf.pol (<10/PD), Mil.var (<10/PD), Ram.sp2 (<50/PD)
7736	Zealand	55.724628, 12.566641	Moss	0
7739	Zealand	55.725165, 12.566288	Lichen	<10	Mil.var (1/PD), Ram.sp. (<10/PD)
7743	Zealand	55.722775, 12.567772	Lichen	<10	Mac.sp. (1/PD), Ram.sp1 (<10/PD)
7970	Zealand	55.716040, 12.405292	Moss	<100	Hyp.duj (<10/PD), Meb.sp1 (<50/PD), Mil.sp1 (<1/PD), Ram.sp. (<50/PD)
7971	Zealand	55.716040, 12.405292	Moss	<100	Hyp.duj (<10/PD; M), Meb.sp1 (<50/PD), Ram.sp1 (<50/PD)
7972	Zealand	55.716040, 12.405292	Lichen	<50	Hyp.duj (<50/PD; M), Ram.sp2 (<50/PD)
7973	Zealand	55.716040, 12.405292	Moss	<10	Hyp.sca (<1/PD), Mac.cf.pol (<10/PD), Meb.sp1 (<1/PD), Mil.sp1 (<1/PD)
7978	Zealand	55.716040, 12.405292	Moss	0
8227	Jutland	55.839794, 8.893361	Lichen	<10	Mac.vla (<10/PD)
8229	Jutland	55.839857, 8.892782	Moss	<100	Ech.qua (<10/PD), Mac.vla (<50/PD), Mil.sp1 (<1/PD), Ram.sp. (1/PD)
8230	Jutland	55.839912, 8.891956	Lichen	<100	Mac.sco (<50/PD), Mac.sot (<50/PD), Ram.sp. (<10/PD)
8231	Jutland	55.839794, 8.893361	Lichen	<50	Hyp.sca (1/PD), Mac.sco (<10/PD), Meb.sp1 (<10/PD), Mil.sp1 (<50/PD)
8233	Jutland	55.840065, 8.892773	Moss	<50	Hyp.sca (<50/PD), Mac.sco (<1/PD)
8434	Fyn	55.433925, 10.368417	Moss	0
8562	Jutland	55.468503, 8.448497	Lichen	<50	Mac.vla (<1/PD), Mil.sp1 (1/PD), Ram.sp2 (<50/PD)
8568	Jutland	55.469228, 8.448439	Lichen	<50	Mac.vla (<10/PD), Mil.sp1 (<10/PD), Ram.sp1 (<50/PD)
8582	Zealand	55.844081, 12.454397	Lichen	<10	Gui.pro (1/PD)
8584	Zealand	55.839003, 12.474126	Lichen	<50	Mac.pol (1/PD), Mil.dor (<10/PD), Ram.sp. (1/PD)
8587	Zealand	55.844185, 12.454463	Lichen	0
8991	Amager	55.66319, 12.635442	Moss	1	Ten.sp. (1/PD)
9329	Zealand	55.286152, 11.560105	Moss	0
9331	Zealand	55.286246, 11.561301	Moss	0
9332	Zealand	55.286242, 11.560603	Moss	0
9335	Zealand	55.286575, 11.559168	Moss	<10	Hyp.duj (<10/PD), Pam.fai (1/PD)
9348	Zealand	55.285917, 11.558785	Moss	<10	Mac.sot (<10/PD), Ram.sp. (1/PD)
9350	Zealand	55.285929, 11.557281	Moss	0
9356	Zealand	55.287499, 11.556287	Lichen	<10	Mac.sot (<10/PD)
9360	Zealand	55.287752, 11.556232	Moss	0
9910	Jutland	56.366589, 8.692954	Moss	<10	Mac.vla (<10/PD)
9912	Jutland	56.366522, 8.691968	Lichen	<10	Mac.sco (<10/PD), Mil.sp1 (<10/PD)
9915	Jutland	56.366792, 8.69222	Lichen	<50	Mac.sco (<10/PD), Ram.sp. (<1/PD)
9918	Jutland	56.367937, 8.693785	Lichen	0
10030	Zealand	55.926954, 12.318804	Moss	1	Mac.mac (1/PD)
10168	Zealand	55.187298, 11.860692	Lichen	1	Mac.sp. (1/PD)
10172	Zealand	55.186794, 11.861467	Lichen	0
10199	Zealand	55.906158, 12.49129	Lichen	<10	Mac.sp. (<10/PD)
10203	Zealand	55.90662, 12.491432	Moss	0
10304	Zealand	55.9030169, 12.3462581	Moss	<10	Hyp.duj (1/PD)
10355	Zealand	55.185633, 11.860217	Moss	0
10359	Zealand	55.178711, 11.86839	Moss	<10	Dip.pin (<1/PD), Hyp.con.grp (<1/PD), Hyp.sca (<1/PD), Mac.sp. (1/PD)
10364	Zealand	55.186074, 11.860621	Moss	0
10366	Zealand	55.186232, 11.860331	Moss	1	Meb.man (<1/PD)
10482	Fyn	55.150779, 10.707244	Lichen	<10	Meb.sp1 (<10/PD), Ram.sp1 (<10/PD), Ram.sp2 (<10/PD)
10485	Fyn	55.151441, 10.706963	Lichen	<10	Mac.sp. (1/PD), Mil.dor (<10/PD)
10488	Fyn	55.150739, 10.707416	Lichen	0
10641	Fyn	55.152104, 10.706985	Moss	<10	Hyp.duj (1/PD), Mac.sp. (<10/PD)
10647	Fyn	55.152316, 10.707193	Lichen	<10	Hyp.sca (<1/PD), Ram.sp. (<1/PD)
10651	Fyn	55.151707, 10.70719	Lichen	<50	Hyp.sca (<10/PD), Mac.sp. (1/PD), Ram.sp. (<10/PD)
10653	Fyn	55.150757, 10.707146	Moss	<10	Mac.sp. (1/PD), Ram.sp. (<10/PD)
10770	Zealand	55.647239, 12.6047	Lichen	0
10775	Zealand	55.646685, 12.604193	Lichen	<50	Mac.vla (<50/PD)
10782	Zealand	55.646666, 12.604331	Moss	>100	Hyp.duj (<10/PD; M), Mac.vla (<50/PD), Mil.tar (<10/PD), Mil.sp2 (<10/PD), Ram.sp1 (<50/PD)
10783	Zealand	55.647221, 12.604563	Lichen	>100	Mac.vla (<50/PD), Ram.sp1 (<50/PD)
10834	Zealand	55.661376, 12.186189	Moss	<10	Mac.sp. (1/PD), Mil.tar (<10/PD), Ram.sp1 (<10/PD)
10914	Zealand	55.651721, 12.260989	Lichen	>100	Mac.sp. (1/PD), Mil.sp1 (<10/PD), Ram.sp1 (<100/PD)
10917	Zealand	55.64953, 12.255869	Moss	<10	Mil.sp1 (1/PD), Ram.sp. (1/PD)
11018	Zealand	55.807395, 12.365029	Lichen	0
11021	Zealand	55.807817, 12.367053	Lichen	<10	Hyp.sca (1/PD), Mac.sp. (<10/PD), Meb.sp1 (1/PD)
11416	Zealand	55.807026, 12.357368	Lichen	<50	Mil.sp1 (<10/PD), Ram.sp1 (<10/PD)
11422	Zealand	55.807076, 12.35678	Lichen	<10	Mil.sp1 (1/PD), Ram.sp1 (<10/PD)
11432	Zealand	55.807346, 12.357122	Lichen	<10	Mil.sp1 (<10/PD), Ram.sp1 (<10/PD)
11435	Zealand	55.80707, 12.357264	Lichen	0
11500	Zealand	55.806881, 12.357995	Lichen	0
11681	Zealand	55.652235, 12.268081	Moss	<10	Mac.sot (<10/PD), Ram.sp. (<10/PD)
11683	Zealand	55.652301, 12.268095	Lichen	<10	Mil.sp1 (<10/PD), Ram.sp. (<10/PD)
11687	Zealand	55.652236, 12.268059	Lichen	<10	Mil.pse (<10/PD), Mil.tar (<10/PD), Ram.sp. (<1/PD)
11691	Zealand	55.652243, 12.268087	Lichen	<10	Mil.sp1 (<1/PD), Ram.sp. (<1/PD)
11699	Jutland	57.036503, 9.99932	Moss	<10	Ram.sp1 (<10/PD)
11701	Jutland	57.036502, 9.999322	Lichen	0
11711	Jutland	57.036503, 9.999322	Lichen	<50	Hyp.sca (<1/PD), Mac.sco (<10/PD), Mil.sp2 (<10/PD), Ram.sp2 (<50/PD)
11722	Jutland	57.036503, 9.999321	Moss	0
11889	Jutland	56.493708, 10.020196	Moss	<10	Iso.pro (1/PD), Pam.fai (<10/PD)
11905	Jutland	56.494234, 10.018964	Moss	<10	Hyp.duj (<10/PD)
11906	Jutland	56.494137, 10.019268	Lichen	<50	Hyp.sca (1/PD), Mac.sco (<10/PD), Ram.sp. (<10/PD)
11907	Jutland	56.495923, 10.015581	Moss	<10	Pam.fai (<10/PD)
12017	Jutland	55.698753, 9.536442	Moss	<10	Ech.qua (1/PD), Not.pal (<1/PD)
12147	Jutland	56.079374, 9.54266	Lichen	<50	Ech.qua (<10/PD), Hyp.duj (M), Hyp.sca (<10/PD), Mac.sco (<10/PD), Meb.sp1 (<10/PD), Mil.sp1 (<10/PD)
12157	Jutland	56.079374, 9.54266	Moss	<10	Mac.sco (<10/PD), Meb.sp1 (1/PD)
12561	Jutland	55.623176, 8.49026	Lichen	0
12563	Jutland	55.623355, 8.48993	Moss	<50	Mac.vla (<10/PD)
12577	Jutland	55.624123, 8.489016	Moss	<10	Mac.vla (<10/PD), Mil.sp1 (<10/PD)
12578	Jutland	55.623856, 8.487581	Moss	<50	Mac.sot (<10/PD), Mil.sp1 (<10/PD)
12579	Jutland	55.6241, 8.489001	Lichen	<10	Mil.sp1 (1/PD), Ram.sp. (1/PD)
12609	Jutland	56.393047, 8.564192	Moss	<10	Mac.sot (1/PD), Pam.fai (<10/PD)
12618	Jutland	56.390151, 8.576346	Moss	1	Mil.sp1 (1/PD)
12619	Jutland	56.385739, 8.572944	Moss	0
12620	Jutland	56.390151, 8.576346	Moss	<10	Hyp.duj (1/PD), Mil.sp1 (1/PD)
12621	Jutland	56.385811, 8.572827	Lichen	<10	Hyp.sca (<10/PD)
12622	Jutland	56.385661, 8.610982	Lichen	<10	Hyp.sca (<10/PD)
12691	Fyn	55.540417, 9.778724	Lichen	0
12726	Zealand	55.592245, 11.863911	Lichen	<50	Meb.sp1 (<1/PD), Ram.sp. (<10/PD)
12727	Zealand	55.592159, 11.863925	Moss	<100	Ech.blu (<50/PD), Meb.sp1 (<10/PD), Mil.sp1 (1/PD), Ram.sp. (<10/PD)
12748	Zealand	55.591008, 11.864658	Moss	<10	Mac.sot (<10/PD)
12856	Jutland	55.6624993003793, 9.395062033466964	Lichen	<50	Hyp.sca (<10/PD), Meb.sp1 (1/PD)
12886	Zealand	55.590592, 11.865548	Moss	<10	Mac.sot (<10/PD)
12922	Jutland	56.107466, 9.674285	Lichen	<50	Ech.qua (<50/PD), Hyp.sca (<50/PD), Mac.sp. (<50/PD), Mil.sp1 (1/PD), Ram.sp1 (<10/PD)
12923	Jutland	56.103633, 9.687235	Lichen	<10	Hyp.sca (<10/PD), Ram.sp1 (1/PD)
12926	Jutland	56.101772, 9.689838	Lichen	<50	Ram.sp1 (<10/PD)
12989	Jutland	56.774603, 9.338714	Moss	>100	Ech.mer (<100/PD), Mac.sp. (<1/PD), Mil.ber (<1/PD)
12990	Jutland	56.774547, 9.338722	Lichen	<100	Ech.mer (<50/PD), Mac.sp. (<10/PD)
12992	Jutland	56.774489, 9.339117	Lichen	<50	Hyp.sca (<10/PD), Mac.sp. (1/PD), Ram.sp. (<10/PD)
13021	Jutland	56.770908, 9.335554	Moss	<50	Hyp.sca (1/PD), Mac.vla (<10/PD), Mil.sp1 (<10/PD), Ram.sp1 (<10/PD)
13022	Jutland	56.770905, 9.335641	Lichen	<50	Hyp.sca (<10/PD), Mac.sco (<10/PD), Ram.sp1 (<10/PD)
13059	Zealand	55.64501, 12.49484	Lichen	<50	Hyp.sca (<50/PD), Mil.dor (<50/PD)
13065	Zealand	55.007523, 11.904265	Lichen	<10	Mac.sp. (<10/PD)
13173	Jutland	55.662226, 9.724296	Moss	<10	Hyp.duj (<10/PD)
13202	Lolland	54.837937, 11.144746	Lichen	<100	Mac.sp. (1/PD), Mil.sp2 (<10/PD), Ram.sp. (<50/PD)
13319	Jutland	56.479806, 10.713258	Moss	<10	Mac.sco (<10/PD), Mac.vla (<10/PD)
13324	Jutland	56.479828, 10.713733	Moss	0
13586	Fyn	55.397271, 10.372119	Moss	<100	Mil.sp1 (<50/PD), Ram.sp2 (<50/PD)
13700	Jutland	56.771449, 9.334373	Moss	<10	Hyp.duj (<1/PD), Hyp.sca (<1/PD), Mac.sp. (<1/PD), Ram.sp. (1/PD)
13988	Jutland	55.502632, 9.447655	Moss	<50	Mac.sco (<10/PD), Mil.sp1 (1/PD), Ram.sp2 (<10/PD)
13989	Jutland	55.502632, 9.447655	Lichen	<10	Mac.sp. (<10/PD)
13993	Jutland	55.502447, 9.44719	Lichen	0
14000	Jutland	55.502632, 9.447655	Moss	<10	Mac.vla (<10/PD), Mil.sp1 (1/PD), Ram.sp. (1/PD)
14098	Zealand	54.995098, 11.961748	Moss	<10	Ast.sp2 (<1/PD), Dip.pin (1/PD), Meb.man (<1/PD)
14101	Zealand	54.995084, 11.955934	Lichen	0
14105	Zealand	54.995734, 11.961801	Moss	0
14110	Zealand	54.997957, 11.967881	Moss	1	Mac.sp. (<1/PD)
14197	Zealand	55.316294, 11.950413	Moss	0
14199	Zealand	55.316238, 11.950801	Moss	0
14200	Zealand	55.316928, 11.949889	Moss	0
14210	Zealand	55.316244, 11.950501	Moss	<10	Hyp.con.grp (<10/PD), Mac.sp. (1/PD)
14220	Zealand	55.315938, 11.951305	Moss	<10	Mac.sp. (1/PD), Urs.cf.lun (1/PD)
14769	Zealand	55.743747, 12.423266	Lichen	<50	Mac.pol (<10/PD), Mil.sp1 (<10/PD), Ram.obe (<50/PD), Ram.sp1 (<50/PD)
14771	Zealand	55.743797, 12.423269	Moss	<50	Mac.sot (<10/PD), Mil.dor (1/PD), Ram.sp2 (<10/PD)
14855	Bornholm	55.063773, 15.125814	Lichen	<50	Mac.sco (<10/PD), Ram.sp1 (<10/PD), Ram.sp2 (<10/PD)
14857	Bornholm	55.0632, 15.124396	Lichen	<10	Mac.sco (<10/PD), Meb.sp1 (<10/PD), Ram.sp. (1/PD)
14863	Bornholm	55.063627, 15.125602	Lichen	<50	Mac.sco (<10/PD), Ram.sp. (<10/PD)
14897	Bornholm	55.06347601600744, 15.125948935678037	Lichen	>100	Mac.sco (<50/PD), Ram.sp. (<50/PD)
14898	Bornholm	55.06347601600744, 15.125948935678038	Lichen	<50	Mac.sco (<10/PD), Mil.tar (<50/PD), Ram.sp1 (<50/PD)
14900	Bornholm	55.063752, 15.125745	Lichen	<10	Ram.sp. (<10/PD)
14901	Bornholm	55.063653, 15.126017	Lichen	0
14914	Bornholm	55.06347601600744, 15.125948935678038	Lichen	<50	Mac.sco (<10/PD), Ram.obe (<50/PD)
14916	Bornholm	55.063555, 15.125609	Moss	<100	Mac.pol (<50/PD), Mac.vla (<50/PD), Ram.sp1 (<50/PD)
14919	Bornholm	55.063752, 15.125745	Moss	>100	Mac.mac (<50/PD), Ram.sp. (<1/PD)
14920	Bornholm	55.063786, 15.125791	Lichen	<50	Hyp.sca (<1/PD), Mac.sco (<10/PD), Mil.tar (1/PD), Ram.sp1 (<50/PD)
15617	Jutland	56.07887, 9.702441	Lichen	<10	Mac.sp. (<10/PD)
15621	Jutland	56.0786879, 9.7027768	Lichen	<10	Meb.sp1 (<10/PD)
15624	Jutland	56.078704, 9.702495	Moss	0
15625	Jutland	56.078757, 9.702406	Lichen	<10	Hyp.sca (1/PD), Meb.sp1 (<10/PD)
15714	Jutland	56.641063, 9.741538	Moss	<50	Iso.pro (<10/PD), Mac.sp. (<10/PD)
15718	Jutland	56.640276, 9.741695	Moss	<50	Dip.pin (<10/PD), Hyp.duj (<10/PD), Iso.pro (1/PD), Mac.sp. (<10/PD), Ram.sp. (<10/PD)
15722	Jutland	56.654275, 9.7907	Moss	<10	Hyp.sca (<10/PD), Mil.sp1 (1/PD)
15726	Jutland	56.641024, 9.743207	Lichen	0
15765	Jutland	56.646723, 9.744999	Moss	<50	Ast.sp1 (<10/PD), Adr.sco (<10/PD), Dip.pin (<10/PD), Mac.han (<50/PD), Mac.huf (<50/PD), Meb.sp2 (<10/PD), Mes.rev (<10/PD), Mil.sp1 (<1/PD), Pla.ang (<1/PD)
15774	Jutland	56.640734, 9.741488	Moss	<50	Mac.huf (<50/PD)
15775	Jutland	56.655249, 9.771426	Moss	<10	Mac.huf (<10/PD)
15811	Jutland	56.652206, 9.748287	Lichen	<50	Hyp.sca (<10/PD), Mac.cf.pol (<10/PD), Mac.sco (<10/PD), Mil.tar (<10/PD), Ram.sp1 (<10/PD)
15812	Jutland	56.651989, 9.74844	Lichen	>100	Mac.mac (>100/PD)
15815	Jutland	56.655309, 9.771401	Lichen	0
15822	Jutland	56.652201, 9.747708	Moss	0
15889	Anholt	56.703221, 11.547942	Lichen	<10	Mac.sp. (1/PD), Ram.sp1 (<10/PD)
15891	Anholt	56.703222, 11.548005	Lichen	<10	Mac.sot (<10/PD), Mil.tar (1/PD)
15896	Anholt	56.703358, 11.54459	Moss	<10	Ram.sp. (<10/PD)
15902	Anholt	56.703263, 11.544677	Lichen	<10	Ram.sp. (<10/PD)
15904	Fyn	55.157014, 10.69031	Lichen	1	Ram.sp. (1/PD)
16055	Jutland	56.76712, 9.856566	Moss	<1	Mac.sp. (<1/PD)
16060	Jutland	56.767519, 9.856616	Moss	<50	Hyp.duj (<1/PD), Urs.cf.pap (<10/PD)
16061	Jutland	56.766877, 9.856256	Moss	<50	Mac.sot (<10/PD), Mil.tar (<1/PD)
16063	Jutland	56.763975, 9.869905	Lichen	0
16064	Jutland	56.763977, 9.869917	Moss	0
16353	Jutland	56.199484, 10.244657	Lichen	0
16360	Jutland	56.199208, 10.244276	Lichen	<10	Ram.sp2 (<10/PD)
17012	Zealand	55.712951, 11.695831	Moss	<10	Mil.sp. (<1/PD), Ram.sp1 (<1/PD)
17023	Zealand	55.712836, 11.695679	Moss	0
17032	Zealand	55.713954, 11.696516	Lichen	1	Ram.sp. (<1/PD)
17043	Zealand	55.718529, 11.696187	Moss	1	Hyp.duj (<1/PD)
17046	Zealand	55.718568, 11.696352	Moss	1	Ast.sp1 (<1/PD)
17049	Zealand	55.718534, 11.695994	Moss	<50	Dip.pin (<10/PD), Mac.cf.pol (1/PD), Meb.sp1 (<10/PD), Not.pal (<1/PD)
17052	Zealand	55.717835, 11.6974	Moss	0
17060	Zealand	55.718096, 11.694447	Moss	<10	Ast.sp2 (<1/PD), Hyp.duj (<10/PD), Mil.tar (<1/PD)
17062	Zealand	55.718201, 11.696101	Moss	<10	Hyp.duj (1/PD), Ram.sp. (1/PD)
17072	Zealand	55.718481, 11.696445	Moss	<50	Iso.pro (<10/PD), Mac.pol (<10/PD), Not.pal (<10/PD)
17088	Zealand	55.312934, 12.060411	Lichen	<50	Mac.sot (<10/PD), Ram.sp1 (<10/PD)
17234	Zealand	55.633502, 12.368628	Lichen	<50	Iso.pro (<1/PD), Mac.sp. (<1/PD), Mil.sp. (<1/PD), Ram.sp1 (<10/PD)
17262	Zealand	55.632393, 12.371914	Lichen	<50	Mac.pol (<50/PD), Mac.sot (<50/PD), Mil.sp1 (<1/PD), Ram.sp2 (<50/PD)
17264	Fyn	55.37125, 10.381994	Lichen	<50	Mac.pol (<10/PD), Mil.dor (<1/PD), Ram.sp1 (<1/PD), Ram.sp2 (<1/PD)
17309	Zealand	55.772669, 12.441585	Moss	<10	Hyp.duj (<10/PD; M), Mac.cf.pol (<10/PD), Mil.dor (<10/PD), Ram.kre (<10/PD)
17315	Zealand	55.773397, 12.440968	Moss	0
17323	Zealand	55.773726, 12.441056	Lichen	<50	Mil.sp1 (<10/PD), Not.pal (<10/PD), Ram.sp2 (<10/PD)
17327	Zealand	55.773259, 12.439021	Moss	0
17683	Jutland	57.369806, 10.461065	Lichen	0
17818	Zealand	55.76825, 12.405938	Moss	0
17819	Zealand	55.768257, 12.405884	Moss	>100	Mac.huf (<50/PD), Meb.man (<10/PD)
17821	Zealand	55.768355, 12.405695	Moss	0
17822	Zealand	55.768225, 12.40582	Moss	<50	Ast.sp2 (<10/PD), Hyp.con.grp (<1/PD), Iso.pro (<10/PD), Ram.sp. (<1/PD)
17823	Zealand	55.768304, 12.405845	Moss	<10	Ram.sp. (<10/PD)
18178	Jutland	56.152464, 9.931295	Moss	<50	Hyp.sca (<50/PD), Mil.sp. (<1/PD)
18179	Jutland	56.15224, 9.933256	Moss	<50	Hyp.con.grp (<1/PD), Iso.pro (<1/PD), Mac.sot (<10/PD), Meb.sp1 (<10/PD)
18577	Jutland	56.234984, 10.086804	Moss	0
18578	Jutland	56.235479, 10.086725	Moss	0
18579	Jutland	56.235998, 10.086706	Moss	0
18581	Jutland	56.236836, 10.087621	Moss	<10	Hyp.sca (<10/PD)
18584	Jutland	56.2358, 10.086618	Moss	<10	Ech.qua (1/PD), Hyp.duj (<1/PD), Iso.pro (<1/PD), Mac.sp. (<1/PD)
18587	Jutland	56.235923, 10.086615	Moss	0
18590	Jutland	56.236602, 10.086875	Moss	<50	Hyp.sca (<10/PD), Mac.sco (<10/PD), Meb.sp2 (<10/PD), Ram.sp2 (<10/PD)
18723	Jutland	56.169104, 10.213033	Moss	<10	Mac.vla (<10/PD)
18727	Jutland	56.16818, 10.213975	Lichen	<10	Ram.sp. (<10/PD)
18729	Jutland	56.168982, 10.213258	Moss	<10	Ram.sp. (<10/PD)
18730	Jutland	56.168837, 10.213837	Moss	<100	Hyp.duj (1/PD), Hyp.sca (1/PD), Mac.vla (<10/PD), Mil.sp2 (<50/PD), Ram.sp. (<10/PD)
18731	Jutland	56.169039, 10.213245	Lichen	<50	Mac.sp. (1/PD), Mil.sp1 (<50/PD), Ram.sp2 (<10/PD)
19356	Zealand	55.791149, 12.264677	Lichen	<100	Ech.tes (<1/PD), Mac.sco (<50/PD), Mac.sot (<50/PD), Mil.var (<10/PD), Ram.sp1 (<50/PD), Ram.sp2 (<50/PD)
19627	Zealand	55.679819, 12.564974	Moss	<10	Mil.tar (<10/PD), Ram.sp. (<10/PD)
19814	Jutland	57.127569, 9.417279	Moss	>100	Ech.mer (<50/PD), Mac.vla (<50/PD)
20194	Jutland	56.554925, 8.626361	Moss	<10	Ech.qua (1/PD), Pam.fai (<10/PD)
20258	Jutland	54.993788, 9.429978	Lichen	<100	Hyp.sca (<10/PD), Mac.sco (<10/PD), Mil.sp1 (<10/PD), Ram.sp1 (<10/PD)
20269	Jutland	54.993903, 9.429942	Lichen	<50	Hyp.sca (<1/PD), Mac.sco (<10/PD), Ram.sp1 (<10/PD)
20299	Jutland	55.509758, 9.415664	Lichen	<50	Hyp.cf.sca (<10/PD), Hyp.sca (<10/PD), Mac.vla (<10/PD), Mil.dor (<50/PD)
20303	Jutland	55.510181, 9.416867	Lichen	0
20354	Jutland	56.382029, 10.501903	Moss	<50	Mac.vla (<50/PD)
20367	Jutland	56.381941, 10.500117	Moss	1	Hyp.pal (1/PD)
20393	Jutland	55.502607, 9.480301	Lichen	0
20394	Jutland	55.502632, 9.480343	Moss	0
20395	Jutland	55.502619, 9.480444	Lichen	<10	Hyp.sca (<10/PD), Mac.sp. (1/PD), Mil.sp1 (<10/PD), Mil.sp4 (<10/PD)
20397	Jutland	55.501386, 9.479549	Moss	0
20516	Zealand	55.237707, 11.750959	Moss	<10	Mac.huf (1/PD), Meb.man (1/PD)
20520	Zealand	55.23772, 11.750999	Moss	<10	Mac.huf (<10/PD)
20523	Zealand	55.238393, 11.750075	Moss	<10	Mac.mac (<10/PD)
20524	Zealand	55.237773, 11.751047	Moss	0
20526	Zealand	55.238376, 11.749998	Moss	0
20527	Zealand	55.238172, 11.751873	Moss	1	Not.pal (1/PD)
20529	Zealand	55.238543, 11.749842	Moss	1	Mac.sco (<1/PD)
20567	Zealand	55.442471, 11.794668	Lichen	<100	Mac.sot (<50/PD), Ram.obe (<50/PD), Ram.sp1 (<50/PD)
20710	Jutland	56.128784, 9.154429	Lichen	<50	Mac.sco (<50/PD), Ram.sp. (<1/PD)
20711	Jutland	57.036503, 9.999327	Moss	0
20712	Jutland	56.128784, 9.154429	Lichen	<100	Hyp.sca (<50/PD), Mac.sco (<10/PD), Mil.sp. (<1/PD), Ram.sp2 (<10/PD)
20717	Jutland	57.036503, 9.999321	Lichen	<50	Hyp.sca (<1/PD), Mac.sco (<10/PD), Ram.sp1 (<10/PD), Ram.sp2 (<10/PD)
20719	Jutland	57.036503, 9.999327	Lichen	<50	Mac.sco (<50/PD; Propyxidium)
20737	Amager	55.659368, 12.634443	Lichen	<50	Ram.sp1 (<10/PD)
20739	Amager	55.660169, 12.63327	Lichen	<50	Mac.pol (<10/PD), Mil.tar (<1/PD), Ram.sp1 (<10/PD)
20742	Amager	55.658485, 12.634985	Lichen	>100	Mil.tar (1/PD), Mil.sp1 (1/PD), Ram.sp1 (>100/PD)
20746	Amager	55.659933, 12.633484	Lichen	<50	Mac.pol (<10/PD), Ram.sp1 (<10/PD)
20993	Jutland	55.553762, 9.723855	Moss	<50	Mac.vla (<50/PD), Ram.sp. (<1/PD)
21006	Jutland	55.555241, 9.724281	Lichen	<10	Hyp.sca (<10/PD), Mil.dor (1/PD), Ram.sp. (<1/PD)
21282	Samsø	55.835030, 10.592328	Lichen	0
21285	Samsø	55.835030, 10.592328	Moss	1	Mac.sp. (1/PD)
21286	Samsø	55.835030, 10.592328	Moss	<50	Pam.fai (<10/PD)
21313	Fyn	55.542229, 9.781823	Lichen	0
21321	Fyn	55.54046, 9.783398	Moss	<10	Mac.huf (<10/PD)
21322	Fyn	55.541625, 9.7817	Lichen	0
21346	Jutland	56.091686, 10.135703	Moss	<50	Hyp.duj (1/PD), Hyp.sca (1/PD), Mil.sp1 (<10/PD), Not.pal (1/PD), Ram.sp2 (<10/PD)
21347	Jutland	56.091789, 10.13355	Moss	<10	Hyp.con.grp (1/PD), Mac.sot (<10/PD), Pam.sp1 (<10/PD)
21351	Jutland	56.091737, 10.13575	Lichen	1	Hyp.sca (<1/PD)
21362	Jutland	56.092042, 10.135131	Moss	<10	Mac.sp. (1/PD), Mil.tar (1/PD), Ram.sp1 (<10/PD)
21569	Zealand	55.221524, 12.163249	Lichen	<10	Mac.sp. (1/PD), Ram.sp. (<10/PD)
21684	Zealand	55.592453, 11.864973	Moss	<50	Mac.vla (<50/PD), Meb.sp1 (<10/PD), Mil.var (<1/PD)
21702	Jutland	56.894567, 8.541914	Lichen	<10	Mac.mac (<10/PD)
21714	Jutland	56.894826, 8.541038	Moss	<50	Mac.huf (<50/PD)
21767	Jutland	56.894443, 8.54141	Moss	<10	Mac.sco (<10/PD)
21768	Jutland	56.894611, 8.541601	Lichen	<10	Hyp.sca (<1/PD), Mac.sco (<10/PD), Meb.sp1 (<10/PD)
21851	Jutland	56.527912, 8.566179	Lichen	<10	Hyp.sca (1/PD), Mac.sco (<10/PD), Mil.sp1 (<1/PD), Ram.sp. (<10/PD)
21855	Jutland	56.527506, 8.565152	Lichen	>100	Hyp.sca (1/PD), Mac.sco (<10/PD), Mil.sp1 (1/PD), Ram.sp1 (<50/PD)
21985	Jutland	56.195919, 10.211972	Lichen	0
21986	Jutland	56.195924, 10.212378	Lichen	<10	Hyp.sca (<10/PD)
21989	Jutland	56.194534, 10.209695	Lichen	<50	Hyp.sca (<10/PD), Mil.dor (<1/PD), Ram.sp1 (<50/PD)
21993	Jutland	56.196486, 10.211464	Lichen	0
22000	Jutland	56.194515, 10.209686	Lichen	<10	Mil.sp3 (<10/PD), Ram.sp1 (<10/PD)
22054	Jutland	55.325327, 8.761193	Lichen	<10	Hyp.sca (1/PD), Mac.sp. (<10/PD), Ram.sp. (<10/PD)
22089	Jutland	55.301356, 8.774477	Lichen	1	Mil.sp1 (<1/PD)
22132	Jutland	55.624313, 8.48946	Moss	<50	Mac.vla (<50/PD), Pam.sp1 (1/PD)
22772	Jutland	56.269886, 8.318323	Moss	<100	Ech.qua (<100/PD)
22882	Zealand	55.315974, 11.950679	Moss	0
22886	Zealand	55.315662, 11.950301	Moss	<10	Meb.man (1/PD)
22891	Zealand	55.316824, 11.95056	Moss	0
22895	Zealand	55.316363, 11.950932	Moss	1	Hyp.duj (1/PD)
22899	Zealand	55.316855, 11.950688	Moss	0
22901	Zealand	55.316927, 11.950813	Lichen	<100	Mac.sco (<50/PD), Ram.sp1 (<50/PD)
22905	Zealand	55.316348, 11.950957	Moss	1	Pam.fai (1/PD)
22906	Zealand	55.315499, 11.950283	Moss	<10	Pam.ric (<10/PD)
22979	Zealand	55.006623, 11.904472	Moss	<10	Pam.fai (<10/PD)
23494	Zealand	55.25864, 12.233374	Lichen	<10	Mac.sp. (<10/PD)
23502	Zealand	55.258188, 12.232439	Lichen	<10	Hyp.sca (<1/PD), Mac.sp. (1/PD)
23558	Lolland	54.841352, 11.155444	Moss	<100	Mac.cf.pol (<10/PD), Mac.vla (<10/PD), Mil.sp1 (1/PD), Not.pal (<50/PD), Ram.sp1 (<10/PD)
23560	Lolland	54.842342, 11.155915	Lichen	<10	Mac.sp. (1/PD), Meb.sp. (1/PD), Not.pal (<10/PD), Ram.sp. (<10/PD)
23619	Zealand	55.404026, 11.373394	Lichen	<10	Ram.sp. (<10/PD)
23626	Zealand	55.404356, 11.373227	Lichen	>100	Hyp.pal (1/PD), Mac.sp. (1/PD), Mil.sp1 (<50/PD), Ram.sp2 (<50/PD)
23627	Zealand	55.404355, 11.373616	Lichen	>100	Mil.sp1 (<100/PD), Ram.sp. (<10/PD)
23652	Zealand	55.752764, 12.105685	Lichen	<50	Mac.sot (<10/PD), Mil.sp1 (<1/PD), Ram.sp1 (<50/PD)
23660	Zealand	55.752764, 12.105685	Lichen	<50	Mil.sp1 (<10/PD), Ram.sp1 (<50/PD)
23860	Zealand	55.361144, 11.259322	Lichen	0
23862	Zealand	55.360339, 11.258865	Lichen	0
23866	Zealand	55.361076, 11.258921	Moss	<10	Mac.pol (1/PD), Mac.sot (1/PD)
23873	Zealand	55.480833, 11.418977	Moss	0
23880	Zealand	55.480833, 11.418977	Lichen	>100	Mac.sco (<50/PD), Mil.sp1 (<50/PD), Not.pal (<1/PD), Ram.sp2 (<50/PD)
23881	Zealand	55.480757, 11.418409	Lichen	<50	Mac.sco (<10/PD), Ram.sp1 (<10/PD)
23882	Zealand	55.480757, 11.418409	Lichen	<100	Mac.sco (<10/PD), Mil.sp1 (<50/PD), Ram.sp2 (<50/PD)
23885	Zealand	55.480762, 11.419062	Moss	0
23887	Zealand	55.480808, 11.41852	Lichen	<50	Ech.tes (<10/PD), Mac.sco (<50/PD), Mil.sp1 (<10/PD), Ram.sp1 (<10/PD)
23935	Zealand	55.71229, 11.630162	Lichen	<10	Ram.sp1 (<10/PD)
23946	Zealand	55.712347, 11.62978	Lichen	<10	Mac.sp. (<10/PD), Mil.sp. (1/PD), Ram.sp. (<10/PD)
23955	Zealand	55.715016, 11.713965	Lichen	<50	Mac.pol (<10/PD), Mac.sco (<10/PD), Mil.var (<10/PD), Mil.sp1 (<10/PD), Ram.sp1 (<10/PD)
23959	Zealand	55.715016, 11.713965	Moss	<10	Ram.sp. (<10/PD)
24010	Jutland	56.641311, 9.741336	Moss	<50	Hyp.duj (<10/PD), Hyp.sca (<10/PD), Iso.pro (<10/PD), Mac.huf (<10/PD), Ram.sp2 (<10/PD)
24012	Jutland	56.641311, 9.741336	Moss	0
24077	Jutland	56.189444, 9.597157	Moss	<100	Dip.pin (1/PD), Ech.qua (<10/PD), Hyp.sca (<10/PD), Mac.sot (<50/PD), Mil.dor (<10/PD), Mil.sp1 (<10/PD), Ram.sp. (<10/PD)
24385	Jutland	56.262432, 10.308021	Lichen	<50	Hyp.sca (1/PD), Mac.mac (<10/PD), Mac.sot (1/PD)
24392	Jutland	56.262907, 10.308846	Moss	0
24730	Jutland	56.129373, 9.152067	Lichen	<100	Hyp.sca (<10/PD), Mac.sco (<10/PD), Mil.sp1 (<10/PD), Ram.sp1 (<10/PD), Ram.sp2 (<10/PD)
24834	Zealand	55.224114, 11.7643	Moss	<50	Mac.sp. (1/PD), Mil.sp1 (<10/PD), Ram.sp2 (<10/PD)
24836	Zealand	55.224121, 11.764301	Lichen	<10	Ram.sp. (<10/PD)
24845	Zealand	55.225089, 11.766454	Moss	>100	Hyp.duj (<10/PD), Mac.pol (1/PD), Mil.tar (<10/PD), Mil.sp2 (<10/PD), Ram.sp1 (<50/PD)
25122	Zealand	55.312828, 12.060164	Lichen	<10	Mac.sp. (<10/PD), Ram.sp. (<10/PD)
25132	Zealand	55.312828, 12.060164	Lichen	0
25134	Zealand	55.311298, 12.059995	Lichen	<10	Mac.sco (<10/PD), Ram.sp. (1/PD)
25153	Zealand	55.312611, 12.061711	Lichen	<50	Mac.sp. (<50/PD), Ram.sp1 (<50/PD)
25157	Zealand	55.313131, 12.061045	Lichen	<50	Mac.cf.pol (<50/PD), Mac.sot (<50/PD), Mil.sp1 (1/PD), Ram.sp. (<1/PD)
25158	Zealand	55.314626, 12.061282	Moss	<50	Mac.vla (<50/PD), Ram.sp1 (<10/PD)
25160	Zealand	55.312611, 12.061711	Lichen	<50	Mac.sot (<10/PD), Meb.sp1 (1/PD), Ram.sp1 (<10/PD)
25162	Zealand	55.313131, 12.061045	Lichen	<50	Dip.pin (<10/PD), Mac.sp. (<10/PD), Mil.dor (<10/PD)
25179	Zealand	55.313131, 12.061042	Lichen	<50	Mac.cf.pol (<10/PD), Mac.vla (<10/PD), Not.pal (1/PD), Ram.sp. (<10/PD)
25208	Zealand	55.831278, 12.086632	Lichen	<10	Not.pal (1/PD), Ram.sp. (<10/PD)
25286	Zealand	55.312854, 12.059189	Lichen	<10	Mac.sot (<10/PD), Ram.sp. (1/PD)
25417	Zealand	55.879171, 12.353885	Moss	<10	Mac.vla (<10/PD), Ram.sp. (<1/PD)
25505	Zealand	55.804108, 12.556895	Moss	<50	Mac.huf (<10/PD)
25507	Zealand	55.804127, 12.557886	Moss	<10	Mac.sp. (1/PD), Not.pal (1/PD), Urs.cf.lun (<10/PD)
25509	Zealand	55.805735, 12.559278	Lichen	0
25512	Zealand	55.80482, 12.557042	Moss	<10	Mac.huf (<10/PD), Meb.man (<10/PD)
25513	Zealand	55.804108, 12.556895	Lichen	<10	Mac.sp. (<10/PD), Ram.sp. (1/PD)
25515	Zealand	55.804127, 12.557886	Lichen	0
25581	Zealand	55.934543, 12.309409	Lichen	<10	Mac.sp. (<1/PD), Mil.dor (<10/PD)
25611	Zealand	55.930523, 12.345398	Lichen	0
25761	Zealand	55.935634, 12.334076	Moss	<10	Hyp.duj (1/PD), Mac.sp. (1/PD), Mil.sp1 (1/PD), Ram.sp. (<10/PD)
25762	Zealand	55.935429, 12.334015	Lichen	<10	Mac.sp. (<10/PD), Mil.sp1 (1/PD), Ram.sp. (<10/PD)
25763	Zealand	55.935246, 12.333996	Moss	<10	Mac.sp. (<10/PD), Ram.obe (<10/PD)
25764	Zealand	55.935232, 12.334047	Lichen	0
25765	Zealand	55.935957, 12.334114	Lichen	0
25766	Zealand	55.937353, 12.335451	Moss	<10	Mac.sot (<10/PD), Ram.sp. (1/PD)
25767	Zealand	55.935664, 12.335472	Lichen	<10	Mil.dor (1/PD), Ram.sp. (<10/PD)
25775	Zealand	55.93575, 12.335675	Moss	<10	Mac.vla (<10/PD), Mil.sp. (<10/PD), Ram.sp. (<10/PD)
25776	Zealand	55.935957, 12.334114	Lichen	0
25877	Amager	55.633725, 12.632371	Moss	<50	Hyp.duj (<1/PD), Mac.sp. (<1/PD), Mil.tar (<10/PD), Ram.obe (<50/PD)
25897	Amager	55.633308, 12.633378	Lichen	<100	Mac.cf.pol (<10/PD), Mil.sp1 (<10/PD), Not.pal (<1/PD), Ram.sp1 (<50/PD)
26181	Amager	55.631364, 12.635524	Lichen	0
26308	Jutland	57.33631, 10.524973	Lichen	0
26311	Jutland	57.33631, 10.524973	Moss	<10	Mac.sp. (<1/PD), Ram.sp. (<1/PD)
26312	Jutland	57.336779, 10.524289	Lichen	0
26342	Jutland	55.870356, 9.871708	Lichen	<50	Hyp.sca (<10/PD), Mil.sp1 (<10/PD)
26344	Jutland	55.870356, 9.871708	Moss	<50	Hyp.duj (<10/PD), Hyp.sca (<10/PD), Mac.sp. (<10/PD), Mil.sp1 (<10/PD), Ram.sp1 (<10/PD)
26347	Jutland	55.870351, 9.871692	Lichen	<50	Hyp.sca (<50/PD), Mil.sp1 (<10/PD), Ram.sp2 (<10/PD)
26351	Jutland	55.870983, 9.87221	Lichen	0
26352	Jutland	55.870966, 9.872211	Lichen	<100	Mil.sp1 (<50/PD), Ram.sp1 (<10/PD)
26371	Fyn	55.373527, 10.049906	Lichen	>100	Mac.mac (<50/PD)
26696	Jutland	56.146553, 9.960556	Moss	0
27019	Jutland	56.137432, 8.99095	Moss	<50	Ech.qua (1/PD), Mac.vla (<10/PD)
27023	Jutland	56.137697, 8.990193	Moss	<50	Hyp.duj (1/PD), Mac.vla (<10/PD)
27024	Jutland	56.137752, 8.989401	Moss	<10	Hyp.duj (1/PD), Mil.ber (1/PD)
27124	Amager	55.65966, 12.633683	Lichen	<50	Mac.pol (<10/PD), Mil.tar (<1/PD), Ram.sp1 (<10/PD)
27132	Amager	55.659839, 12.633977	Lichen	<50	Ech.tes (1/PD), Mac.pol (<10/PD), Mil.tar (<10/PD), Ram.sp1 (<50/PD)
27522	Jutland	55.466839, 8.70396	Moss	<50	Mac.vla (<10/PD), Ram.sp. (1/PD)
27523	Jutland	55.466839, 8.70396	Lichen	<10	Mac.sp. (1/PD), Ram.sp. (<10/PD)
27524	Jutland	55.465908, 8.703642	Moss	<100	Ech.blu (<10/PD), Mac.vla (<50/PD), Mil.var (<1/PD)
27529	Jutland	55.464625, 8.736410	Moss	0
27531	Jutland	55.465907, 8.703467	Moss	<50	Hyp.duj (<10/PD; M), Mac.sp. (<1/PD), Ram.sp. (<1/PD)
27535	Jutland	55.469616, 8.702095	Moss	<100	Mac.vla (<50/PD), Ram.sp. (<10/PD)
27690	Fyn	55.151644, 10.708964	Lichen	0
27801	Zealand	55.731234, 12.562521	Moss	<50	Pam.fai (<50/PD), Pil.bul (<1/PD), Pil.rug (<1/PD)
27888	Zealand	55.722797, 12.567089	Moss	<50	Hyp.duj (<1/PD), Mac.vla (<10/PD)
27893	Zealand	55.722797, 12.567089	Moss	0
28082	Zealand	55.771853, 12.503675	Moss	<50	Mac.vla (<10/PD), Ram.sp. (<1/PD)
28088	Zealand	55.773574, 12.49961	Lichen	<50	Hyp.sca (<1/PD), Mac.pol (<10/PD), Mil.tar (<10/PD), Ram.sp1 (<10/PD)
28129	Jutland	56.209967, 9.491906	Moss	1	Meb.sp3 (<1/PD)
28131	Jutland	56.209967, 9.491906	Lichen	<10	Ast.sp2 (<1/PD), Meb.sp3 (<1/PD)
28134	Jutland	56.209953, 9.492153	Lichen	<50	Mac.huf (<50/PD)
28135	Jutland	56.209741, 9.491735	Lichen	<10	Mac.huf (<10/PD)
28141	Jutland	56.209967, 9.491906	Lichen	0
28142	Jutland	56.209873, 9.491541	Moss	<10	Mac.huf (<10/PD), Meb.man (<1/PD)
28143	Jutland	56.21016, 9.493736	Moss	0
28354	Jutland	56.208777, 9.489288	Lichen	<50	Hyp.duj (<1/PD), Mac.huf (<10/PD), Meb.man (<10/PD)
28360	Jutland	56.208777, 9.489288	Lichen	<10	Ech.qua (<1/PD), Mac.huf (<10/PD), Ast.sp. (<1/PD)
28685	Jutland	55.708105, 9.530275	Lichen	<10	Mil.var (<10/PD), Ram.sp. (<10/PD)
28695	Jutland	55.708547, 9.530676	Moss	<50	Mac.vla (<10/PD), Mil.var (<10/PD)
28801	Jutland	55.708082, 9.531433	Moss	<10	Mac.sp. (<10/PD), Mil.sp1 (<10/PD), Ram.sp. (<10/PD)
28802	Jutland	55.708065, 9.531398	Lichen	<10	Ech.blu (<10/PD), Mac.vla (1/PD), Ram.sp. (1/PD)
28809	Jutland	55.699412, 9.535248	Lichen	0
28811	Jutland	55.698902, 9.536376	Moss	<10	Ech.blu (1/PD), Ech.qua (<10/PD), Hyp.sca (1/PD)
28812	Jutland	55.699366, 9.533756	Moss	<10	Mac.sp. (<10/PD)
28816	Jutland	55.699492, 9.534905	Moss	<10	Hyp.sca (<10/PD), Mac.sp. (1/PD), Mil.dor (1/PD), Ram.sp. (1/PD),
28827	Jutland	55.692635, 9.540069	Moss	0
28983	Zealand	55.315752, 11.949827	Moss	<50	Hyp.duj (<10/PD), Mil.ber (1/PD), Mil.tar (<10/PD), Ram.sp2 (<10/PD)
29039	Fyn	55.107482, 10.235708	Lichen	<50	Hyp.sca (<10/PD), Mil.ber (<10/PD), Ram.sp. (<10/PD)
29938	Zealand	55.940811, 12.270592	Moss	<50	Mil.sp1 (<1/PD), Not.pal (<10/PD), Ram.sp1 (<10/PD)
29941	Zealand	55.94038, 12.270559	Lichen	<50	Mil.dor (<10/PD), Ram.sp. (<10/PD)
30002	Zealand	55.714053, 12.568219	Moss	<50	Hyp.duj (<10/PD), Mac.vla (<50/PD), Mil.tar (<10/PD), Ram.sp. (<10/PD)
30003	Zealand	55.714053, 12.568219	Lichen	<10	Mil.tar (1/PD), Ram.sp. (<10/PD)
30004	Zealand	55.714109, 12.568353	Lichen	<50	Dip.pin (<1/PD), Mac.sot (<10/PD), Mac.vla (<10/PD), Mil.tar (1/PD), Pam.fai (<50/PD), Ram.sp1 (<10/PD)
30624	Fyn	55.243787, 10.474644	Moss	0
30662	Zealand	55.657227, 12.52948	Moss	<10	Hyp.duj (1/PD), Mac.sp. (1/PD), Mil.sp. (1/PD), Ram.sp. (<10/PD)
30745	Jutland	55.86631, 9.831728	Lichen	<10	Ram.sp. (<10/PD)
30797	Zealand	55.833542, 12.09282	Moss	<50	Hyp.pal (<1/PD), Pam.fai (<10/PD)
30800	Zealand	55.833717, 12.092468	Moss	0
30817	Zealand	55.833192, 12.090184	Moss	<50	Hyp.duj (1/PD), Mil.sp1 (<10/PD)
30818	Zealand	55.833263, 12.090113	Lichen	<10	Ram.sp2 (<10/PD)
30819	Zealand	55.833288, 12.091715	Moss	<10	Mac.sot (<10/PD)
30821	Zealand	55.835021, 12.091332	Moss	0
30822	Zealand	55.836745, 12.080904	Lichen	<50	Mac.sp. (<1/PD), Mil.sp1 (<10/PD), Mil.sp2 (<10/PD), Ram.sp2 (<10/PD)
30827	Zealand	55.832552, 12.088003	Moss	0
31041	Zealand	55.687204, 12.57601	Moss	0
31042	Zealand	55.683634, 12.562693	Lichen	>100	Mil.sp. (1/PD), Ram.sp. (>100/PD)
31043	Jutland	57.03606, 9.96210	Lichen	<100	Mac.mac (<50/PD), Mac.sco (<50/PD), Ram.sp1 (<50/PD), Ram.sp2 (<50/PD)
31044	Jutland	57.03606, 9.96210	Lichen	<100	Mac.sco (<50/PD), Ram.sp2 (<50/PD)
31045	Jutland	57.102825, 10.087739	Lichen	<100	Mac.sco (<50/PD), Meb.sp1 (<10/PD), Ram.sp2 (<50/PD)
31046	Bornholm	55.171307, 14.707701	Moss	<10	Mac.sp. (<10/PD)
31047	Bornholm	55.171307, 14.707701	Lichen	<10	Mac.cf.pol (<10/PD), Mil.sp. (1/PD)
31048	Bornholm	55.252786, 14.741407	Moss	0
31049	Bornholm	55.252786, 14.741407	Lichen	<10	Hyp.sca (<10/PD), Mac.sp. (1/PD)
31050	Bornholm	55.272097, 14.756598	Moss	>100	Ech.tes (<50/PD), Mac.vla (<100/PD), Ram.sp. (1/PD)
31051	Bornholm	55.272097, 14.756598	Lichen	>100	Mac.mac (<100/PD)
31052	Bornholm	55.321817, 15.189565	Lichen	<50	Mac.cf.pol (<10/PD), Mil.sp1 (<10/PD), Ram.sp3 (<10/PD)
31053	Bornholm	55.321817, 15.189565	Moss	<50	Ech.blu (<1/PD), Ech.tes (<10/PD), Mac.sp. (<10/PD), Ram.sp. (<10/PD)
31054	Bornholm	55.321817, 15.189565	Moss	0
31055	Bornholm	55.249468, 14.816304	Moss	>100	Mac.vla (<100/PD), Ram.sp. (<1/PD)
31056	Bornholm	55.249468, 14.816304	Lichen	0
31109	Zealand	55.911052, 12.155648	Moss	<10	Mac.sot (<10/PD), Ram.sp1 (<10/PD)
31120	Zealand	55.911088, 12.155724	Lichen	<50	Mil.sp1 (<10/PD), Mac.sp. (1/PD), Ram.sp. (<10/PD)
31134	Zealand	55.911209, 12.155423	Moss	0
31146	Jutland	56.8134, 9.021636	Moss	<50	Mac.cf.pol (<10/PD)
31148	Jutland	56.813422, 9.022025	Lichen	<10	Mac.huf (<10/PD)
31150	Jutland	56.813381, 9.021975	Lichen	<50	Mac.huf (<10/PD)
31151	Jutland	56.813458, 9.021342	Moss	>100	Mac.huf (<100/PD), Mil.dor (<1/PD)
31152	Jutland	56.813458, 9.021342	Lichen	0
31511	Jutland	55.814936, 9.347022	Moss	<10	Mac.sp. (<10/PD), Meb.sp3 (<10/PD)
31588	Jutland	55.807716, 9.341712	Lichen	<10	Mil.sp1 (<10/PD), Ram.sp. (1/PD)
31636	Jutland	55.815449, 9.347005	Lichen	<10	Ram.sp1 (<10/PD)
31640	Jutland	55.815208, 9.346373	Moss	<10	Mil.sp1 (1/PD), Ram.sp2 (1/PD)
31654	Jutland	55.815449, 9.347005	Lichen	<10	Hyp.sca (1/PD), Mac.sp. (1/PD), Ram.sp. (1/PD)
31655	Jutland	55.814936, 9.347022	Moss	0
31939	Jutland	55.464846, 8.736167	Moss	<10	Mac.sp. (<10/PD)
31940	Jutland	55.464971, 8.735361	Moss	<50	Hyp.duj (<10/PD), Mac.sot (<10/PD), Ram.sp. (<10/PD)
31941	Jutland	55.464852, 8.735641	Moss	0
31944	Jutland	55.464555, 8.735533	Moss	0
31949	Jutland	55.464667, 8.735456	Moss	<100	Hyp.duj (<50/PD; M), Mac.sot (<50/PD)
32054	Amager	55.659846, 12.633487	Lichen	<50	Mac.pol (<10/PD), Mil.tar (<1/PD), Ram.sp1 (<10/PD)
32064	Amager	55.659847, 12.633314	Lichen	<100	Ram.sp1 (<50/PD)
32114	Fyn	55.392296, 10.384660	Moss	<100	Hyp.duj (1/PD), Mac.vla (<50/PD), Mil.sp1 (<10/PD), Ram.sp1 (<10/PD)
32197	Fyn	55.152023, 10.702055	Moss	<10	Ech.blu (<10/PD), Mil.sp. (1/PD)
32201	Fyn	55.152151, 10.702272	Moss	<10	Mac.sp. (1/PD), Mil.sp1 (1/PD)
32240	Fyn	55.15766, 10.689167	Lichen	0
33000	Fyn	55.314873, 10.786612	Lichen	<50	Dip.pin (1/PD), Mac.huf (1/PD), Meb.man (<10/PD), Ram.sp. (1/PD)
33041	Jutland	55.699693, 9.533411	Moss	0
33044	Jutland	55.699693, 9.533411	Moss	0
33074	Jutland	55.699554, 9.533697	Moss	0
33084	Jutland	55.708012, 9.531287	Moss	<50	Hyp.duj (<10/PD; M), Mac.vla (<10/PD), Mil.sp1 (<10/PD), Ram.sp1 (<10/PD)
33085	Jutland	55.699697, 9.534605	Moss	<10	Mac.sp. (<10/PD)
33265	Zealand	55.338231, 11.945078	Moss	<50	Meb.sp3 (<10/PD)
33268	Zealand	55.33572, 11.945968	Moss	<10	Meb.sp3 (<10/PD)
33481	Jutland	56.906843, 10.260663	Moss	1	Hyp.duj (1/PD)
33564	Zealand	55.829515, 12.085586	Lichen	<10	Ram.sp. (<10/PD)
33737	Zealand	55.831209, 12.08584	Moss	0
34134	Zealand	55.858612, 11.974908	Moss	0
34163	Zealand	55.831462, 12.089736	Moss	<100	Mac.sot (<50/PD), Mil.tar (<10/PD), Ram.sp. (1/PD)
34164	Zealand	55.831424, 12.089836	Moss	<100	Mac.sot (<50/PD), Meb.sp1 (<50/PD), Mil.sp. (1/PD), Ram.sp. (<1/PD)
34166	Zealand	55.831377, 12.08989	Moss	<50	Mac.sot (<50/PD), Mil.tar (<10/PD)
34168	Zealand	55.831171, 12.08586	Moss	0
34198	Zealand	55.831375, 12.08603	Lichen	<50	Mac.sot (<10/PD), Mil.var (<10/PD), Ram.sp2 (<10/PD)
34204	Zealand	55.831945, 12.086785	Moss	<10	Iso.pro (1/PD), Mac.sp. (1/PD)
34215	Zealand	55.831731, 12.08719	Moss	0
34217	Zealand	55.831731, 12.08719	Moss	0
34292	Jutland	57.356795, 10.015734	Lichen	<50	Hyp.sca (<10/PD), Mac.sco (<10/PD), Mil.sp1 (1/PD), Ram.sp. (1/PD)
34294	Jutland	57.357542, 10.013502	Moss	<50	Adr.sco (1/PD), Hyp.con.grp (<10/PD), Hyp.duj (M), Hyp.sca (<10/PD), Mac.sp. (<10/PD)
34391	Jutland	57.356786, 10.015994	Lichen	0
34393	Jutland	57.356742, 10.016144	Moss	<50	Hyp.sca (<10/PD), Mac.pol (<10/PD), Mil.sp1 (<10/PD), Ram.sp2 (<10/PD)
34657	Fyn	55.3142, 10.784369	Lichen	<10	Mac.sp. (1/PD), Mil.sp1 (1/PD), Ram.sp. (1/PD)
34664	Fyn	55.314683, 10.787715	Moss	<10	Not.pal (<1/PD), Ram.sp. (<10/PD)
35000	Fyn	55.574539, 10.368489	Lichen	<10	Mac.sp. (<1/PD), Mil.sp1 (<10/PD)
35377	Fyn	55.049938, 10.534861	Moss	<50	Mil.var (1/PD), Ram.sp. (<50/PD)
35577	Fyn	55.043168, 10.55081	Lichen	<50	Mac.sot (<10/PD), Ram.sp1 (<10/PD)
36375	Falster	54.77563, 11.887269	Moss	0
36376	Falster	54.774215, 11.88671	Lichen	0
36380	Falster	54.774178, 11.886177	Moss	0
36499	Falster	54.774613, 11.887627	Moss	0
36501	Falster	54.774317, 11.886933	Moss	0
36502	Jutland	56.188916, 9.467045	Lichen	0
36504	Falster	54.774385, 11.886782	Moss	1	Ast.sp1 (1/PD)
36506	Falster	54.773755, 11.88761	Moss	0
37122	Jutland	56.85143, 9.706669	Moss	0
37238	Jutland	55.804757, 9.901338	Moss	0
37246	Jutland	55.805623, 9.894013	Moss	<10	Mac.huf (<10/PD)
37250	Zealand	55.951061, 12.297047	Moss	<50	Dip.pin (<10/PD), Hyp.duj (<10/PD), Mac.han (<1/PD), Mac.cf.pol (<1/PD), Meb.sp2 (<50/PD), Pam.ric (<1/PD)
37251	Zealand	55.952138, 12.300417	Moss	1	Mac.huf (<1/PD)
37257	Zealand	55.952138, 12.300417	Lichen	1	Mac.sp. (<1/PD)
37362	Jutland	55.801993, 9.897642	Moss	<10	Ram.sp. (<10/PD)
37369	Jutland	55.802061, 9.897323	Lichen	0
37376	Jutland	55.802814, 9.898192	Moss	<10	Hyp.sca (1/PD), Mac.sp. (1/PD), Ram.sp. (<1/PD)
37403	Fyn	55.487376, 10.247404	Lichen	<10	Mil.sp1 (<10/PD), Ram.sp. (<10/PD)
37698	Zealand	55.831211, 12.085839	Moss	0
37713	Zealand	55.831211, 12.085839	Lichen	<50	Hyp.sca (1/PD), Mac.sot (<50/PD), Meb.sp1 (<10/PD), Ram.sp2 (<10/PD)
37729	Zealand	55.833874, 12.091389	Moss	0
37734	Zealand	55.832547, 12.087292	Moss	0
37740	Zealand	55.832683, 12.087545	Moss	0
37841	Zealand	55.831067, 12.084542	Moss	0
38383	Zealand	55.224402, 11.764853	Lichen	<50	Mac.sp. (<1/PD), Ram.sp1 (<10/PD)
38384	Zealand	55.224402, 11.764853	Moss	<50	Mac.vla (<10/PD), Ram.sp1 (<10/PD)
38404	Zealand	55.219002, 11.766282	Lichen	<50	Mil.var (<10/PD), Ram.sp1 (<50/PD)
38442	Zealand	55.224358, 11.76457	Lichen	<50	Mil.pse (<10/PD), Mil.tar (<10/PD), Mil.sp1 (<10/PD), Ram.sp1 (<10/PD), Ram.sp2 (<10/PD)
38444	Zealand	55.224414, 11.764308	Moss	<50	Mil.pse (<10/PD), Mil.tar (<10/PD), Ram.sp. (<50/PD)
38446	Zealand	55.224408, 11.764502	Lichen	<50	Ram.sp1 (<50/PD), Ram.sp2 (<50/PD)
38451	Zealand	55.224408, 11.764502	Lichen	<10	Mac.sp. (<10/PD), Ram.sp. (<10/PD)
38455	Zealand	55.224408, 11.764502	Moss	<50	Mac.sp. (<1/PD), Mil.pse (<10/PD), Mil.tar (<10/PD), Ram.sp. (<10/PD)
38457	Zealand	55.22437, 11.764435	Lichen	<50	Mac.sp. (<1/PD), Mil.sp1 (<10/PD), Mil.sp3 (<10/PD), Ram.sp2 (<10/PD)
38459	Zealand	55.224427, 11.764355	Moss	<100	Hyp.duj (<1/PD), Mac.pol (<10/PD), Mil.var (<1/PD), Ram.sp2 (<50/PD)
38461	Zealand	55.224444, 11.764607	Moss	<10	Hyp.duj (<10/PD), Mac.pol (1/PD), Ram.obe (<10/PD), Ram.sp1 (<10/PD)
38462	Zealand	55.22443, 11.764335	Lichen	0
38463	Zealand	55.224364, 11.7646	Lichen	<50	Hyp.duj (<1/PD), Mac.cf.pol (<10/PD), Mil.sp1 (<10/PD), Ram.sp1 (<50/PD)
38594	Jutland	54.969705, 8.856268	Lichen	<50	Hyp.sca (<10/PD), Mac.sco (<10/PD)
38605	Jutland	54.969356, 8.856245	Moss	0
38949	Jutland	56.093561, 8.266121	Moss	0
38953	Jutland	56.093288, 8.266537	Lichen	0
38964	Jutland	56.093103, 8.266628	Lichen	<10	Hyp.sca (<1/PD), Mac.sp. (1/PD), Ram.sp. (<1/PD)
38966	Jutland	56.093369, 8.267234	Lichen	<50	Hyp.sca (<10/PD), Mac.sp. (<10/PD), Mil.dor (<1/PD)
38967	Jutland	56.093103, 8.266628	Moss	0
38971	Jutland	56.093103, 8.266628	Lichen	0
38973	Jutland	56.093565, 8.266015	Lichen	0
38974	Jutland	56.093389, 8.266931	Moss	<10	Mil.sp1 (<10/PD)
38975	Jutland	56.093306, 8.266153	Lichen	<10	Mac.sp. (1/PD), Ram.sp. (<1/PD)
39105	Zealand	55.813972, 12.386023	Lichen	1	Ram.sp. (1/PD)
39123	Zealand	55.813794, 12.385556	Lichen	<50	Mil.sp1 (<10/PD), Ram.sp. (<50/PD)
39131	Zealand	55.813744, 12.384425	Lichen	0
39134	Zealand	55.813628, 12.384415	Lichen	<10	Mil.sp1 (1/PD), Ram.sp. (1/PD)
39193	Zealand	55.813602, 12.386387	Lichen	<10	Mac.sp. (1/PD), Mil.sp1 (1/PD), Ram.sp. (<10/PD)
39405	Zealand	55.833617, 12.086761	Moss	<10	Hyp.con.grp (<10/PD), Mac.sp. (<10/PD)
39406	Zealand	55.833638, 12.086783	Moss	<50	Hyp.con.grp (1/PD), Mac.cf.pol (<10/PD), Mil.tar (<10/PD), Ram.sp. (<10/PD)
39411	Zealand	55.833017, 12.088998	Lichen	<10	Ram.sp. (<10/PD)
39420	Zealand	55.835289, 12.085883	Lichen	0
39424	Zealand	55.835289, 12.085883	Moss	<10	Mac.cf.pol (<10/PD), Not.pal (1/PD)
39825	Zealand	55.902956, 12.476918	Moss	<50	Mac.cf.pol (<10/PD), Mil.dor (<10/PD), Not.pal (1/PD)
39827	Zealand	55.902893, 12.477386	Lichen	<50	Mac.sp. (<10/PD), Mil.dor (<10/PD)
39836	Zealand	55.902537, 12.476726	Lichen	1	Mil.dor (1/PD)
39838	Zealand	55.902814, 12.477364	Lichen	0
39839	Zealand	55.902389, 12.476889	Lichen	1	Not.pal (1/PD)
39840	Zealand	55.902408, 12.476811	Moss	<10	Mac.sp. (<10/PD), Mil.dor (1/PD)
39893	Zealand	55.814848, 12.387844	Lichen	<50	Mil.dor (<10/PD), Ram.sp1 (<50/PD)
39895	Zealand	55.814673, 12.387768	Lichen	<10	Mac.sp. (1/PD), Mil.var (1/PD), Ram.sp. (<10/PD)
40371	Jutland	55.711801, 9.602424	Moss	<50	Ast.sp1 (<1/PD), Meb.sp3 (<10/PD)
40396	Jutland	55.711801, 9.602424	Moss	<50	Adr.sco (<10/PD), Ast.sp2 (1/PD), Mes.rev (<10/PD)
40400	Jutland	55.71221, 9.602314	Moss	0
40568	Jutland	55.712544, 9.601336	Moss	0
40841	Jutland	55.715168, 9.605564	Moss	0
41293	Amager	55.660789, 12.633531	Lichen	<10	Mac.sp. (1/PD), Ram.sp1 (<10/PD)
41348	Zealand	55.682817, 11.090419	Lichen	<50	Mac.cf.pol (<50/PD), Mac.sot (<50/PD), Mil.sp1 (<10/PD), Ram.sp2 (<10/PD)
41349	Zealand	55.627147, 12.298981	Lichen	<50	Hyp.duj (1/PD), Mac.sp. (1/PD), Mil.sp1 (1/PD), Ram.sp1 (<10/PD)
41350	Zealand	55.627067, 12.298862	Moss	<100	Hyp.duj (<50/PD; M), Mac.sot (<10/PD), Mac.vla(<10/PD), Mil.sp1 (<10/PD), Ram.sp1 (<10/PD)
41351	Zealand	55.626846, 12.299265	Lichen	<10	Mil.sp1 (1/PD), Ram.sp. (<1/PD)
6.1	Bornholm	54.994960, 15.087281	Moss	0
6.2	Bornholm	54.994960, 15.087281	Moss	0
H1	Zealand	55.733615, 12.550276	Moss	<50	Hyp.duj (<50/PD; M), Mac.pol (<50/PD)
H2	Zealand	55.733615, 12.550276	Moss	<50	Hyp.duj (<50/PD; M)
H3	Zealand	55.733615, 12.550276	Moss	<50	Hyp.duj (<50/PD; M)
MK	Møn	54.956791, 12.549440	Moss	0
LI	Møn	55.000863, 12.524504	Moss	0
