# Supplementary material for: Massive citizen science sampling and integrated taxonomic approach unravel Danish cryptogam-dwelling tardigrade fauna
Source: Front Zool. 2024 Oct 21;21:27. doi: 10.1186/s12983-024-00547-x (PMC11492576; doi:10.1186/s12983-024-00547-x)
Supplement: Supplementary file 4 — Supplementary Material 4: S4. Matrices of intraspecific p-distances for Milnesium. [file 12983_2024_547_MOESM4_ESM.xlsx]

## Sheet: Mil.sp1
Mil-01159_ITS2-Eutar-Ff
Mil-01159-2_ITS2-Eutar-Ff	0.00530504
Mil-04014_ITS2-Eutar-Ff	0.0185676	0.0132626
Mil-04014-2_ITS2-Eutar-Ff	0.0185676	0.0132626	0
Mil-04175_ITS2-Eutar-Ff	0.00795756	0.0132626	0.0106101	0.0106101
Mil-04248_ITS2-Eutar-Ff	0.00795756	0.00265252	0.0106101	0.0106101	0.0106101
Mil-04248-2_ITS2-Eutar-Ff	0.00795756	0.00265252	0.0106101	0.0106101	0.0106101	0
Mil-04762_ITS2-Eutar-Ff	0.00795756	0.0132626	0.0106101	0.0106101	0	0.0106101	0.0106101
Mil-04762-2_ITS2-Eutar-Ff	0.00795756	0.0132626	0.0106101	0.0106101	0	0.0106101	0.0106101	0
Mil-04985_ITS2-Eutar-Rr	0.0557029	0.0503979	0.0424403	0.0424403	0.0477454	0.0477454	0.0477454	0.0477454	0.0477454
Mil-04985-2_ITS2-Eutar-Rr	0.0557029	0.0503979	0.0424403	0.0424403	0.0477454	0.0477454	0.0477454	0.0477454	0.0477454	0
Mil-05259_ITS2-Eutar-Ff	0.0132626	0.00795756	0.00530504	0.00530504	0.00530504	0.00530504	0.00530504	0.00530504	0.00530504	0.0424403	0.0424403
Mil-05259-2_ITS2-Eutar-Ff	0.0159151	0.0106101	0.00795756	0.00795756	0.00795756	0.00795756	0.00795756	0.00795756	0.00795756	0.0450928	0.0450928	0.00265252
Mil-05953_ITS2-Eutar-Ff	0.0159151	0.0106101	0.00795756	0.00795756	0.00795756	0.00795756	0.00795756	0.00795756	0.00795756	0.0450928	0.0450928	0.00265252	0.00530504
Mil-05953-2_ITS2-Eutar-Ff	0.0159151	0.0106101	0.00795756	0.00795756	0.00795756	0.00795756	0.00795756	0.00795756	0.00795756	0.0450928	0.0450928	0.00265252	0.00530504	0
Mil-06831_ITS2-Eutar-Ff	0.00530504	0.0106101	0.0185676	0.0185676	0.00795756	0.00795756	0.00795756	0.00795756	0.00795756	0.0557029	0.0557029	0.0132626	0.0159151	0.0159151	0.0159151
Mil-06831-2_ITS2-Eutar-Ff	0.00530504	0.0106101	0.0185676	0.0185676	0.00795756	0.00795756	0.00795756	0.00795756	0.00795756	0.0557029	0.0557029	0.0132626	0.0159151	0.0159151	0.0159151	0
Mil-06943_ITS2-Eutar-Ff	0.0159151	0.0106101	0.00795756	0.00795756	0.00795756	0.00795756	0.00795756	0.00795756	0.00795756	0.0450928	0.0450928	0.00265252	0.00530504	0.00530504	0.00530504	0.0159151	0.0159151
Mil-06943-2_ITS2-Eutar-Ff	0.0159151	0.0106101	0.00795756	0.00795756	0.00795756	0.00795756	0.00795756	0.00795756	0.00795756	0.0450928	0.0450928	0.00265252	0.00530504	0.00530504	0.00530504	0.0159151	0.0159151	0
Mil-07225_ITS2-Eutar-Rr	0.0106101	0.0159151	0.0132626	0.0132626	0.00265252	0.0132626	0.0132626	0.00265252	0.00265252	0.0503979	0.0503979	0.00795756	0.0106101	0.0106101	0.0106101	0.00530504	0.00530504	0.0106101	0.0106101
Mil-07225-2_ITS2-Eutar-Ff	0.00795756	0.0132626	0.0106101	0.0106101	0	0.0106101	0.0106101	0	0	0.0477454	0.0477454	0.00530504	0.00795756	0.00795756	0.00795756	0.00795756	0.00795756	0.00795756	0.00795756	0.00265252
Mil-07225-3_ITS2-Eutar-Ff	0.00795756	0.0132626	0.0106101	0.0106101	0	0.0106101	0.0106101	0	0	0.0477454	0.0477454	0.00530504	0.00795756	0.00795756	0.00795756	0.00795756	0.00795756	0.00795756	0.00795756	0.00265252	0
Mil-07225-4_ITS2-Eutar-Ff	0.00795756	0.0132626	0.0106101	0.0106101	0	0.0106101	0.0106101	0	0	0.0477454	0.0477454	0.00530504	0.00795756	0.00795756	0.00795756	0.00795756	0.00795756	0.00795756	0.00795756	0.00265252	0	0
Mil-07317_ITS-2-Eutar-F	0.00265252	0.00795756	0.0212202	0.0212202	0.0106101	0.0106101	0.0106101	0.0106101	0.0106101	0.0583554	0.0583554	0.0159151	0.0185676	0.0185676	0.0185676	0.00795756	0.00795756	0.0185676	0.0185676	0.0132626	0.0106101	0.0106101	0.0106101
Mil-07332_ITS2-Eutar-Ff	0.0159151	0.0106101	0.00265252	0.00265252	0.00795756	0.00795756	0.00795756	0.00795756	0.00795756	0.0397878	0.0397878	0.00265252	0.00530504	0.00530504	0.00530504	0.0159151	0.0159151	0.00530504	0.00530504	0.0106101	0.00795756	0.00795756	0.00795756	0.0185676
Mil-07332-2_ITS2-Eutar-Ff	0.0159151	0.0106101	0.00265252	0.00265252	0.00795756	0.00795756	0.00795756	0.00795756	0.00795756	0.0397878	0.0397878	0.00265252	0.00530504	0.00530504	0.00530504	0.0159151	0.0159151	0.00530504	0.00530504	0.0106101	0.00795756	0.00795756	0.00795756	0.0185676	0
Mil-08231_ITS2-Eutar-F	0.0212202	0.0159151	0.00795756	0.00795756	0.0132626	0.0132626	0.0132626	0.0132626	0.0132626	0.0450928	0.0450928	0.00795756	0.0106101	0.0106101	0.0106101	0.0212202	0.0212202	0.0106101	0.0106101	0.0159151	0.0132626	0.0132626	0.0132626	0.0238727	0.00530504	0.00530504
Mil-08231-2_ITS2-Eutar-F	0.0212202	0.0159151	0.00795756	0.00795756	0.0132626	0.0132626	0.0132626	0.0132626	0.0132626	0.0450928	0.0450928	0.00795756	0.0106101	0.0106101	0.0106101	0.0212202	0.0212202	0.0106101	0.0106101	0.0159151	0.0132626	0.0132626	0.0132626	0.0238727	0.00530504	0.00530504	0
Mil-08568_ITS2-Eutar-Rr	0.0159151	0.0106101	0.00265252	0.00265252	0.00795756	0.00795756	0.00795756	0.00795756	0.00795756	0.0397878	0.0397878	0.00265252	0.00530504	0.00530504	0.00530504	0.0159151	0.0159151	0.00530504	0.00530504	0.0106101	0.00795756	0.00795756	0.00795756	0.0185676	0	0	0.00530504	0.00530504
Mil-08568-2_ITS2-Eutar-Rr	0.0159151	0.0106101	0.00265252	0.00265252	0.00795756	0.00795756	0.00795756	0.00795756	0.00795756	0.0397878	0.0397878	0.00265252	0.00530504	0.00530504	0.00530504	0.0159151	0.0159151	0.00530504	0.00530504	0.0106101	0.00795756	0.00795756	0.00795756	0.0185676	0	0	0.00530504	0.00530504	0
Mil-10914_ITS2-Eutar-Rr	0.0185676	0.0132626	0.00530504	0.00530504	0.0106101	0.0106101	0.0106101	0.0106101	0.0106101	0.0424403	0.0424403	0.00530504	0.00795756	0.00795756	0.00795756	0.0185676	0.0185676	0.00795756	0.00795756	0.0132626	0.0106101	0.0106101	0.0106101	0.0212202	0.00265252	0.00265252	0.00795756	0.00795756	0.00265252	0.00265252
Mil-10914-2_ITS2-Eutar-Rr	0.0159151	0.0106101	0.00265252	0.00265252	0.00795756	0.00795756	0.00795756	0.00795756	0.00795756	0.0397878	0.0397878	0.00265252	0.00530504	0.00530504	0.00530504	0.0159151	0.0159151	0.00530504	0.00530504	0.0106101	0.00795756	0.00795756	0.00795756	0.0185676	0	0	0.00530504	0.00530504	0	0	0.00265252
Mil-11416_ITS2-Eutar-Rr	0.066313	0.066313	0.0583554	0.0583554	0.0583554	0.0636605	0.0636605	0.0583554	0.0583554	0.0397878	0.0397878	0.0583554	0.061008	0.0557029	0.0557029	0.061008	0.061008	0.061008	0.061008	0.0557029	0.0583554	0.0583554	0.0583554	0.0689655	0.0557029	0.0557029	0.061008	0.061008	0.0557029	0.0557029	0.0583554	0.0557029
Mil-11416-2_ITS2-Eutar-Rr	0.066313	0.066313	0.0583554	0.0583554	0.0583554	0.0636605	0.0636605	0.0583554	0.0583554	0.0397878	0.0397878	0.0583554	0.061008	0.0557029	0.0557029	0.061008	0.061008	0.061008	0.061008	0.0557029	0.0583554	0.0583554	0.0583554	0.0689655	0.0557029	0.0557029	0.061008	0.061008	0.0557029	0.0557029	0.0583554	0.0557029	0
Mil-11432_ITS2-Eutar-Ff	0.00530504	0.0106101	0.0185676	0.0185676	0.00795756	0.00795756	0.00795756	0.00795756	0.00795756	0.0557029	0.0557029	0.0132626	0.0159151	0.0159151	0.0159151	0.00530504	0.00530504	0.0159151	0.0159151	0.0106101	0.00795756	0.00795756	0.00795756	0.00795756	0.0159151	0.0159151	0.0212202	0.0212202	0.0159151	0.0159151	0.0185676	0.0159151	0.066313	0.066313
Mil-11432-2_ITS2-Eutar-Ff	0.00530504	0.0106101	0.0185676	0.0185676	0.00795756	0.00795756	0.00795756	0.00795756	0.00795756	0.0557029	0.0557029	0.0132626	0.0159151	0.0159151	0.0159151	0.00530504	0.00530504	0.0159151	0.0159151	0.0106101	0.00795756	0.00795756	0.00795756	0.00795756	0.0159151	0.0159151	0.0212202	0.0212202	0.0159151	0.0159151	0.0185676	0.0159151	0.066313	0.066313	0
Mil-12147_ITS2-Eutar-Ff	0.00795756	0.0132626	0.0106101	0.0106101	0	0.0106101	0.0106101	0	0	0.0477454	0.0477454	0.00530504	0.00795756	0.00795756	0.00795756	0.00795756	0.00795756	0.00795756	0.00795756	0.00265252	0	0	0	0.0106101	0.00795756	0.00795756	0.0132626	0.0132626	0.00795756	0.00795756	0.0106101	0.00795756	0.0583554	0.0583554	0.00795756	0.00795756
Mil-12147-2_ITS2-Eutar-Ff	0.00795756	0.0132626	0.0106101	0.0106101	0	0.0106101	0.0106101	0	0	0.0477454	0.0477454	0.00530504	0.00795756	0.00795756	0.00795756	0.00795756	0.00795756	0.00795756	0.00795756	0.00265252	0	0	0	0.0106101	0.00795756	0.00795756	0.0132626	0.0132626	0.00795756	0.00795756	0.0106101	0.00795756	0.0583554	0.0583554	0.00795756	0.00795756	0
Mil-12577_ITS2-Eutar-Ff	0.0106101	0.0159151	0.0132626	0.0132626	0.00265252	0.0132626	0.0132626	0.00265252	0.00265252	0.0503979	0.0503979	0.00795756	0.0106101	0.0106101	0.0106101	0.00530504	0.00530504	0.0106101	0.0106101	0	0.00265252	0.00265252	0.00265252	0.0132626	0.0106101	0.0106101	0.0159151	0.0159151	0.0106101	0.0106101	0.0132626	0.0106101	0.0557029	0.0557029	0.0106101	0.0106101	0.00265252	0.00265252
Mil-12577-2_ITS2-Eutar-Ff	0.0106101	0.0159151	0.0132626	0.0132626	0.00265252	0.0132626	0.0132626	0.00265252	0.00265252	0.0503979	0.0503979	0.00795756	0.0106101	0.0106101	0.0106101	0.00530504	0.00530504	0.0106101	0.0106101	0	0.00265252	0.00265252	0.00265252	0.0132626	0.0106101	0.0106101	0.0159151	0.0159151	0.0106101	0.0106101	0.0132626	0.0106101	0.0557029	0.0557029	0.0106101	0.0106101	0.00265252	0.00265252	0
Mil-12578_ITS2-Eutar-Ff	0.0159151	0.0106101	0.00265252	0.00265252	0.00795756	0.00795756	0.00795756	0.00795756	0.00795756	0.0397878	0.0397878	0.00265252	0.00530504	0.00530504	0.00530504	0.0159151	0.0159151	0.00530504	0.00530504	0.0106101	0.00795756	0.00795756	0.00795756	0.0185676	0	0	0.00530504	0.00530504	0	0	0.00265252	0	0.0557029	0.0557029	0.0159151	0.0159151	0.00795756	0.00795756	0.0106101	0.0106101
Mil-12578-2_ITS2-Eutar-Ff	0.0159151	0.0106101	0.00265252	0.00265252	0.00795756	0.00795756	0.00795756	0.00795756	0.00795756	0.0397878	0.0397878	0.00265252	0.00530504	0.00530504	0.00530504	0.0159151	0.0159151	0.00530504	0.00530504	0.0106101	0.00795756	0.00795756	0.00795756	0.0185676	0	0	0.00530504	0.00530504	0	0	0.00265252	0	0.0557029	0.0557029	0.0159151	0.0159151	0.00795756	0.00795756	0.0106101	0.0106101	0
Mil-13021_ITS2-Eutar-Rr	0.0212202	0.0265252	0.0238727	0.0238727	0.0132626	0.0238727	0.0238727	0.0132626	0.0132626	0.0583554	0.0583554	0.0185676	0.0212202	0.0212202	0.0212202	0.0159151	0.0159151	0.0212202	0.0212202	0.0106101	0.0132626	0.0132626	0.0132626	0.0238727	0.0212202	0.0212202	0.0265252	0.0265252	0.0212202	0.0212202	0.0238727	0.0212202	0.061008	0.061008	0.0212202	0.0212202	0.0132626	0.0132626	0.0106101	0.0106101	0.0212202	0.0212202
Mil-13021-2_ITS2-Eutar-Rr	0.0238727	0.0238727	0.0212202	0.0212202	0.0159151	0.0212202	0.0212202	0.0159151	0.0159151	0.0557029	0.0557029	0.0159151	0.0185676	0.0185676	0.0185676	0.0185676	0.0185676	0.0185676	0.0185676	0.0132626	0.0159151	0.0159151	0.0159151	0.0265252	0.0185676	0.0185676	0.0238727	0.0238727	0.0185676	0.0185676	0.0212202	0.0185676	0.0583554	0.0583554	0.0238727	0.0238727	0.0159151	0.0159151	0.0132626	0.0132626	0.0185676	0.0185676	0.00265252
Mil-13586_ITS2-Eutar-Ff	0.0106101	0.00530504	0.00795756	0.00795756	0.0132626	0.00265252	0.00265252	0.0132626	0.0132626	0.0450928	0.0450928	0.00795756	0.0106101	0.0106101	0.0106101	0.0106101	0.0106101	0.0106101	0.0106101	0.0159151	0.0132626	0.0132626	0.0132626	0.0132626	0.00530504	0.00530504	0.0106101	0.0106101	0.00530504	0.00530504	0.00795756	0.00530504	0.061008	0.061008	0.0106101	0.0106101	0.0132626	0.0132626	0.0159151	0.0159151	0.00530504	0.00530504	0.0265252	0.0238727
Mil-13586-2_ITS2-Eutar-Ff	0.0106101	0.00530504	0.00795756	0.00795756	0.0132626	0.00265252	0.00265252	0.0132626	0.0132626	0.0450928	0.0450928	0.00795756	0.0106101	0.0106101	0.0106101	0.0106101	0.0106101	0.0106101	0.0106101	0.0159151	0.0132626	0.0132626	0.0132626	0.0132626	0.00530504	0.00530504	0.0106101	0.0106101	0.00530504	0.00530504	0.00795756	0.00530504	0.061008	0.061008	0.0106101	0.0106101	0.0132626	0.0132626	0.0159151	0.0159151	0.00530504	0.00530504	0.0265252	0.0238727	0
Mil-14769_ITS2-Eutar-Rr	0.0265252	0.0212202	0.0132626	0.0132626	0.0185676	0.0185676	0.0185676	0.0185676	0.0185676	0.0477454	0.0477454	0.0132626	0.0159151	0.0159151	0.0159151	0.0265252	0.0265252	0.0159151	0.0159151	0.0212202	0.0185676	0.0185676	0.0185676	0.0291777	0.0106101	0.0106101	0.0159151	0.0159151	0.0106101	0.0106101	0.0132626	0.0106101	0.061008	0.061008	0.0265252	0.0265252	0.0185676	0.0185676	0.0212202	0.0212202	0.0106101	0.0106101	0.0212202	0.0185676	0.0159151	0.0159151
Mil-14769-2_ITS2-Eutar-Rr	0.0265252	0.0212202	0.0132626	0.0132626	0.0185676	0.0185676	0.0185676	0.0185676	0.0185676	0.0477454	0.0477454	0.0132626	0.0159151	0.0159151	0.0159151	0.0265252	0.0265252	0.0159151	0.0159151	0.0212202	0.0185676	0.0185676	0.0185676	0.0291777	0.0106101	0.0106101	0.0159151	0.0159151	0.0106101	0.0106101	0.0132626	0.0106101	0.061008	0.061008	0.0265252	0.0265252	0.0185676	0.0185676	0.0212202	0.0212202	0.0106101	0.0106101	0.0212202	0.0185676	0.0159151	0.0159151	0
Mil-15765_ITS2-Eutar-Ff	0	0.00530504	0.0185676	0.0185676	0.00795756	0.00795756	0.00795756	0.00795756	0.00795756	0.0557029	0.0557029	0.0132626	0.0159151	0.0159151	0.0159151	0.00530504	0.00530504	0.0159151	0.0159151	0.0106101	0.00795756	0.00795756	0.00795756	0.00265252	0.0159151	0.0159151	0.0212202	0.0212202	0.0159151	0.0159151	0.0185676	0.0159151	0.066313	0.066313	0.00530504	0.00530504	0.00795756	0.00795756	0.0106101	0.0106101	0.0159151	0.0159151	0.0212202	0.0238727	0.0106101	0.0106101	0.0265252	0.0265252
Mil-17323_ITS2-Eutar-Ff	0.0159151	0.0106101	0.00265252	0.00265252	0.00795756	0.00795756	0.00795756	0.00795756	0.00795756	0.0397878	0.0397878	0.00265252	0.00530504	0.00530504	0.00530504	0.0159151	0.0159151	0.00530504	0.00530504	0.0106101	0.00795756	0.00795756	0.00795756	0.0185676	0	0	0.00530504	0.00530504	0	0	0.00265252	0	0.0557029	0.0557029	0.0159151	0.0159151	0.00795756	0.00795756	0.0106101	0.0106101	0	0	0.0212202	0.0185676	0.00530504	0.00530504	0.0106101	0.0106101	0.0159151
Mil-17323-2_ITS2-Eutar-Ff	0.0159151	0.0106101	0.00265252	0.00265252	0.00795756	0.00795756	0.00795756	0.00795756	0.00795756	0.0397878	0.0397878	0.00265252	0.00530504	0.00530504	0.00530504	0.0159151	0.0159151	0.00530504	0.00530504	0.0106101	0.00795756	0.00795756	0.00795756	0.0185676	0	0	0.00530504	0.00530504	0	0	0.00265252	0	0.0557029	0.0557029	0.0159151	0.0159151	0.00795756	0.00795756	0.0106101	0.0106101	0	0	0.0212202	0.0185676	0.00530504	0.00530504	0.0106101	0.0106101	0.0159151
Mil-18731_ITS2-Eutar-F	0.0159151	0.0106101	0.00265252	0.00265252	0.00795756	0.00795756	0.00795756	0.00795756	0.00795756	0.0397878	0.0397878	0.00265252	0.00530504	0.00530504	0.00530504	0.0159151	0.0159151	0.00530504	0.00530504	0.0106101	0.00795756	0.00795756	0.00795756	0.0185676	0	0	0.00530504	0.00530504	0	0	0.00265252	0	0.0557029	0.0557029	0.0159151	0.0159151	0.00795756	0.00795756	0.0106101	0.0106101	0	0	0.0212202	0.0185676	0.00530504	0.00530504	0.0106101	0.0106101	0.0159151
Mil-18731-2_ITS2-Eutar-F	0.0159151	0.0106101	0.00265252	0.00265252	0.00795756	0.00795756	0.00795756	0.00795756	0.00795756	0.0397878	0.0397878	0.00265252	0.00530504	0.00530504	0.00530504	0.0159151	0.0159151	0.00530504	0.00530504	0.0106101	0.00795756	0.00795756	0.00795756	0.0185676	0	0	0.00530504	0.00530504	0	0	0.00265252	0	0.0557029	0.0557029	0.0159151	0.0159151	0.00795756	0.00795756	0.0106101	0.0106101	0	0	0.0212202	0.0185676	0.00530504	0.00530504	0.0106101	0.0106101	0.0159151
Mil-20258_ITS2-Eutar-Ff	0.0132626	0.0132626	0.0106101	0.0106101	0.00530504	0.0106101	0.0106101	0.00530504	0.00530504	0.0477454	0.0477454	0.00530504	0.00795756	0.00795756	0.00795756	0.00795756	0.00795756	0.00795756	0.00795756	0.00265252	0.00530504	0.00530504	0.00530504	0.0159151	0.00795756	0.00795756	0.0132626	0.0132626	0.00795756	0.00795756	0.0106101	0.00795756	0.0530504	0.0530504	0.0132626	0.0132626	0.00530504	0.00530504	0.00265252	0.00265252	0.00795756	0.00795756	0.0132626	0.0106101	0.0132626	0.0132626	0.0185676	0.0185676	0.0132626
Mil-20258-2_ITS2-Eutar-Ff	0.0132626	0.0132626	0.0106101	0.0106101	0.00530504	0.0106101	0.0106101	0.00530504	0.00530504	0.0477454	0.0477454	0.00530504	0.00795756	0.00795756	0.00795756	0.00795756	0.00795756	0.00795756	0.00795756	0.00265252	0.00530504	0.00530504	0.00530504	0.0159151	0.00795756	0.00795756	0.0132626	0.0132626	0.00795756	0.00795756	0.0106101	0.00795756	0.0530504	0.0530504	0.0132626	0.0132626	0.00530504	0.00530504	0.00265252	0.00265252	0.00795756	0.00795756	0.0132626	0.0106101	0.0132626	0.0132626	0.0185676	0.0185676	0.0132626
Mil-20395_ITS2-Eutar-Rr	0.0318302	0.0318302	0.0238727	0.0238727	0.0238727	0.0291777	0.0291777	0.0238727	0.0238727	0.0530504	0.0530504	0.0238727	0.0265252	0.0265252	0.0265252	0.0318302	0.0318302	0.0265252	0.0265252	0.0265252	0.0238727	0.0238727	0.0238727	0.0344828	0.0212202	0.0212202	0.0265252	0.0265252	0.0212202	0.0212202	0.0238727	0.0212202	0.061008	0.061008	0.0318302	0.0318302	0.0238727	0.0238727	0.0265252	0.0265252	0.0212202	0.0212202	0.0159151	0.0132626	0.0265252	0.0265252	0.0212202	0.0212202	0.0318302
Mil-21346_ITS2-Eutar-F	0.0212202	0.0159151	0.00795756	0.00795756	0.0132626	0.0132626	0.0132626	0.0132626	0.0132626	0.0450928	0.0450928	0.00795756	0.0106101	0.0106101	0.0106101	0.0212202	0.0212202	0.0106101	0.0106101	0.0159151	0.0132626	0.0132626	0.0132626	0.0238727	0.00530504	0.00530504	0	0	0.00530504	0.00530504	0.00795756	0.00530504	0.061008	0.061008	0.0212202	0.0212202	0.0132626	0.0132626	0.0159151	0.0159151	0.00530504	0.00530504	0.0265252	0.0238727	0.0106101	0.0106101	0.0159151	0.0159151	0.0212202
Mil-21346-2_ITS2-Eutar-F	0.0212202	0.0159151	0.00795756	0.00795756	0.0132626	0.0132626	0.0132626	0.0132626	0.0132626	0.0450928	0.0450928	0.00795756	0.0106101	0.0106101	0.0106101	0.0212202	0.0212202	0.0106101	0.0106101	0.0159151	0.0132626	0.0132626	0.0132626	0.0238727	0.00530504	0.00530504	0	0	0.00530504	0.00530504	0.00795756	0.00530504	0.061008	0.061008	0.0212202	0.0212202	0.0132626	0.0132626	0.0159151	0.0159151	0.00530504	0.00530504	0.0265252	0.0238727	0.0106101	0.0106101	0.0159151	0.0159151	0.0212202
Mil-21855_ITS2-Eutar-Ff	0.0106101	0.0106101	0.00795756	0.00795756	0.00265252	0.00795756	0.00795756	0.00265252	0.00265252	0.0450928	0.0450928	0.00265252	0.00530504	0.00530504	0.00530504	0.0106101	0.0106101	0.00530504	0.00530504	0.00530504	0.00265252	0.00265252	0.00265252	0.0132626	0.00530504	0.00530504	0.0106101	0.0106101	0.00530504	0.00530504	0.00795756	0.00530504	0.061008	0.061008	0.0106101	0.0106101	0.00265252	0.00265252	0.00530504	0.00530504	0.00530504	0.00530504	0.0159151	0.0185676	0.0106101	0.0106101	0.0159151	0.0159151	0.0106101
Mil-21855-2_ITS2-Eutar-Ff	0.0106101	0.0106101	0.00795756	0.00795756	0.00265252	0.00795756	0.00795756	0.00265252	0.00265252	0.0450928	0.0450928	0.00265252	0.00530504	0.00530504	0.00530504	0.0106101	0.0106101	0.00530504	0.00530504	0.00530504	0.00265252	0.00265252	0.00265252	0.0132626	0.00530504	0.00530504	0.0106101	0.0106101	0.00530504	0.00530504	0.00795756	0.00530504	0.061008	0.061008	0.0106101	0.0106101	0.00265252	0.00265252	0.00530504	0.00530504	0.00530504	0.00530504	0.0159151	0.0185676	0.0106101	0.0106101	0.0159151	0.0159151	0.0106101
Mil-23558_ITS2-Eutar-F	0.0159151	0.0106101	0.00265252	0.00265252	0.00795756	0.00795756	0.00795756	0.00795756	0.00795756	0.0397878	0.0397878	0.00265252	0.00530504	0.00530504	0.00530504	0.0159151	0.0159151	0.00530504	0.00530504	0.0106101	0.00795756	0.00795756	0.00795756	0.0185676	0	0	0.00530504	0.00530504	0	0	0.00265252	0	0.0557029	0.0557029	0.0159151	0.0159151	0.00795756	0.00795756	0.0106101	0.0106101	0	0	0.0212202	0.0185676	0.00530504	0.00530504	0.0106101	0.0106101	0.0159151
Mil-23558-2_ITS2-Eutar-F	0.0159151	0.0106101	0.00265252	0.00265252	0.00795756	0.00795756	0.00795756	0.00795756	0.00795756	0.0397878	0.0397878	0.00265252	0.00530504	0.00530504	0.00530504	0.0159151	0.0159151	0.00530504	0.00530504	0.0106101	0.00795756	0.00795756	0.00795756	0.0185676	0	0	0.00530504	0.00530504	0	0	0.00265252	0	0.0557029	0.0557029	0.0159151	0.0159151	0.00795756	0.00795756	0.0106101	0.0106101	0	0	0.0212202	0.0185676	0.00530504	0.00530504	0.0106101	0.0106101	0.0159151
Mil-23626_ITS2-Eutar-Ff	0.0132626	0.0185676	0.0318302	0.0318302	0.0212202	0.0212202	0.0212202	0.0212202	0.0212202	0.0689655	0.0689655	0.0265252	0.0291777	0.0291777	0.0291777	0.0132626	0.0132626	0.0291777	0.0291777	0.0185676	0.0212202	0.0212202	0.0212202	0.0159151	0.0291777	0.0291777	0.0344828	0.0344828	0.0291777	0.0291777	0.0318302	0.0291777	0.0742706	0.0742706	0.0132626	0.0132626	0.0212202	0.0212202	0.0185676	0.0185676	0.0291777	0.0291777	0.0291777	0.0318302	0.0238727	0.0238727	0.0397878	0.0397878	0.0132626
Mil-23626-2_ITS2-Eutar-Ff	0.0132626	0.0132626	0.0265252	0.0265252	0.0212202	0.0159151	0.0159151	0.0212202	0.0212202	0.0636605	0.0636605	0.0212202	0.0238727	0.0238727	0.0238727	0.0185676	0.0185676	0.0238727	0.0238727	0.0238727	0.0212202	0.0212202	0.0212202	0.0159151	0.0238727	0.0238727	0.0291777	0.0291777	0.0238727	0.0238727	0.0265252	0.0238727	0.0795756	0.0795756	0.0132626	0.0132626	0.0212202	0.0212202	0.0238727	0.0238727	0.0238727	0.0238727	0.0344828	0.0371353	0.0185676	0.0185676	0.0344828	0.0344828	0.0132626
Mil-23627_ITS2-Eutar-Ff	0.00795756	0.00795756	0.0159151	0.0159151	0.0106101	0.00530504	0.00530504	0.0106101	0.0106101	0.0530504	0.0530504	0.0106101	0.0132626	0.0132626	0.0132626	0.00265252	0.00265252	0.0132626	0.0132626	0.00795756	0.0106101	0.0106101	0.0106101	0.0106101	0.0132626	0.0132626	0.0185676	0.0185676	0.0132626	0.0132626	0.0159151	0.0132626	0.0583554	0.0583554	0.00795756	0.00795756	0.0106101	0.0106101	0.00795756	0.00795756	0.0132626	0.0132626	0.0185676	0.0159151	0.00795756	0.00795756	0.0238727	0.0238727	0.00795756
Mil-23627-2_ITS2-Eutar-Ff	0.00795756	0.00795756	0.0159151	0.0159151	0.0106101	0.00530504	0.00530504	0.0106101	0.0106101	0.0530504	0.0530504	0.0106101	0.0132626	0.0132626	0.0132626	0.00265252	0.00265252	0.0132626	0.0132626	0.00795756	0.0106101	0.0106101	0.0106101	0.0106101	0.0132626	0.0132626	0.0185676	0.0185676	0.0132626	0.0132626	0.0159151	0.0132626	0.0583554	0.0583554	0.00795756	0.00795756	0.0106101	0.0106101	0.00795756	0.00795756	0.0132626	0.0132626	0.0185676	0.0159151	0.00795756	0.00795756	0.0238727	0.0238727	0.00795756
Mil-23660_ITS2-Eutar-Ff	0.0159151	0.0106101	0.00265252	0.00265252	0.00795756	0.00795756	0.00795756	0.00795756	0.00795756	0.0397878	0.0397878	0.00265252	0.00530504	0.00530504	0.00530504	0.0159151	0.0159151	0.00530504	0.00530504	0.0106101	0.00795756	0.00795756	0.00795756	0.0185676	0	0	0.00530504	0.00530504	0	0	0.00265252	0	0.0557029	0.0557029	0.0159151	0.0159151	0.00795756	0.00795756	0.0106101	0.0106101	0	0	0.0212202	0.0185676	0.00530504	0.00530504	0.0106101	0.0106101	0.0159151
Mil-23660-2_ITS2-Eutar-Ff	0.0159151	0.0106101	0.00265252	0.00265252	0.00795756	0.00795756	0.00795756	0.00795756	0.00795756	0.0397878	0.0397878	0.00265252	0.00530504	0.00530504	0.00530504	0.0159151	0.0159151	0.00530504	0.00530504	0.0106101	0.00795756	0.00795756	0.00795756	0.0185676	0	0	0.00530504	0.00530504	0	0	0.00265252	0	0.0557029	0.0557029	0.0159151	0.0159151	0.00795756	0.00795756	0.0106101	0.0106101	0	0	0.0212202	0.0185676	0.00530504	0.00530504	0.0106101	0.0106101	0.0159151
Mil-23880_ITS2-Eutar-Ff	0.00795756	0.0132626	0.0106101	0.0106101	0	0.0106101	0.0106101	0	0	0.0477454	0.0477454	0.00530504	0.00795756	0.00795756	0.00795756	0.00795756	0.00795756	0.00795756	0.00795756	0.00265252	0	0	0	0.0106101	0.00795756	0.00795756	0.0132626	0.0132626	0.00795756	0.00795756	0.0106101	0.00795756	0.0583554	0.0583554	0.00795756	0.00795756	0	0	0.00265252	0.00265252	0.00795756	0.00795756	0.0132626	0.0159151	0.0132626	0.0132626	0.0185676	0.0185676	0.00795756
Mil-23880-2_ITS2-Eutar-Ff	0.00795756	0.0132626	0.0106101	0.0106101	0	0.0106101	0.0106101	0	0	0.0477454	0.0477454	0.00530504	0.00795756	0.00795756	0.00795756	0.00795756	0.00795756	0.00795756	0.00795756	0.00265252	0	0	0	0.0106101	0.00795756	0.00795756	0.0132626	0.0132626	0.00795756	0.00795756	0.0106101	0.00795756	0.0583554	0.0583554	0.00795756	0.00795756	0	0	0.00265252	0.00265252	0.00795756	0.00795756	0.0132626	0.0159151	0.0132626	0.0132626	0.0185676	0.0185676	0.00795756
Mil-23882_ITS2-Eutar-Ff	0.0106101	0.0159151	0.0185676	0.0185676	0.0132626	0.0132626	0.0132626	0.0132626	0.0132626	0.0557029	0.0557029	0.0185676	0.0212202	0.0212202	0.0212202	0.0106101	0.0106101	0.0212202	0.0212202	0.0159151	0.0132626	0.0132626	0.0132626	0.0132626	0.0159151	0.0159151	0.0212202	0.0212202	0.0159151	0.0159151	0.0185676	0.0159151	0.066313	0.066313	0.0106101	0.0106101	0.0132626	0.0132626	0.0159151	0.0159151	0.0159151	0.0159151	0.0265252	0.0291777	0.0106101	0.0106101	0.0265252	0.0265252	0.0106101
Mil-23882-2_ITS2-Eutar-Ff	0.0106101	0.0159151	0.0185676	0.0185676	0.0132626	0.0132626	0.0132626	0.0132626	0.0132626	0.0557029	0.0557029	0.0185676	0.0212202	0.0212202	0.0212202	0.0106101	0.0106101	0.0212202	0.0212202	0.0159151	0.0132626	0.0132626	0.0132626	0.0132626	0.0159151	0.0159151	0.0212202	0.0212202	0.0159151	0.0159151	0.0185676	0.0159151	0.066313	0.066313	0.0106101	0.0106101	0.0132626	0.0132626	0.0159151	0.0159151	0.0159151	0.0159151	0.0265252	0.0291777	0.0106101	0.0106101	0.0265252	0.0265252	0.0106101
Mil-23887_ITS2-Eutar-Ff	0.0106101	0.0106101	0.00795756	0.00795756	0.00265252	0.00795756	0.00795756	0.00265252	0.00265252	0.0450928	0.0450928	0.00265252	0.00530504	0.00530504	0.00530504	0.0106101	0.0106101	0.00530504	0.00530504	0.00530504	0.00265252	0.00265252	0.00265252	0.0132626	0.00530504	0.00530504	0.0106101	0.0106101	0.00530504	0.00530504	0.00795756	0.00530504	0.0557029	0.0557029	0.0106101	0.0106101	0.00265252	0.00265252	0.00530504	0.00530504	0.00530504	0.00530504	0.0159151	0.0132626	0.0106101	0.0106101	0.0159151	0.0159151	0.0106101
Mil-23887-2_ITS2-Eutar-Ff	0.0106101	0.0106101	0.00795756	0.00795756	0.00265252	0.00795756	0.00795756	0.00265252	0.00265252	0.0450928	0.0450928	0.00265252	0.00530504	0.00530504	0.00530504	0.0106101	0.0106101	0.00530504	0.00530504	0.00530504	0.00265252	0.00265252	0.00265252	0.0132626	0.00530504	0.00530504	0.0106101	0.0106101	0.00530504	0.00530504	0.00795756	0.00530504	0.0557029	0.0557029	0.0106101	0.0106101	0.00265252	0.00265252	0.00530504	0.00530504	0.00530504	0.00530504	0.0159151	0.0132626	0.0106101	0.0106101	0.0159151	0.0159151	0.0106101
Mil-23955-2_ITS2-Eutar-Ff	0.00530504	0.00530504	0.0132626	0.0132626	0.00795756	0.00265252	0.00265252	0.00795756	0.00795756	0.0503979	0.0503979	0.00795756	0.0106101	0.0106101	0.0106101	0.00530504	0.00530504	0.0106101	0.0106101	0.0106101	0.00795756	0.00795756	0.00795756	0.00795756	0.0106101	0.0106101	0.0159151	0.0159151	0.0106101	0.0106101	0.0132626	0.0106101	0.061008	0.061008	0.00530504	0.00530504	0.00795756	0.00795756	0.0106101	0.0106101	0.0106101	0.0106101	0.0212202	0.0185676	0.00530504	0.00530504	0.0212202	0.0212202	0.00530504
Mil-24077_ITS2-Eutar-Ff	0.00795756	0.0132626	0.0106101	0.0106101	0	0.0106101	0.0106101	0	0	0.0477454	0.0477454	0.00530504	0.00795756	0.00795756	0.00795756	0.00795756	0.00795756	0.00795756	0.00795756	0.00265252	0	0	0	0.0106101	0.00795756	0.00795756	0.0132626	0.0132626	0.00795756	0.00795756	0.0106101	0.00795756	0.0583554	0.0583554	0.00795756	0.00795756	0	0	0.00265252	0.00265252	0.00795756	0.00795756	0.0132626	0.0159151	0.0132626	0.0132626	0.0185676	0.0185676	0.00795756
Mil-24077-2_ITS2-Eutar-Ff	0.00795756	0.0132626	0.0106101	0.0106101	0	0.0106101	0.0106101	0	0	0.0477454	0.0477454	0.00530504	0.00795756	0.00795756	0.00795756	0.00795756	0.00795756	0.00795756	0.00795756	0.00265252	0	0	0	0.0106101	0.00795756	0.00795756	0.0132626	0.0132626	0.00795756	0.00795756	0.0106101	0.00795756	0.0583554	0.0583554	0.00795756	0.00795756	0	0	0.00265252	0.00265252	0.00795756	0.00795756	0.0132626	0.0159151	0.0132626	0.0132626	0.0185676	0.0185676	0.00795756
Mil-24077-3_ITS2-Eutar-Ff	0.00795756	0.0132626	0.0106101	0.0106101	0	0.0106101	0.0106101	0	0	0.0477454	0.0477454	0.00530504	0.00795756	0.00795756	0.00795756	0.00795756	0.00795756	0.00795756	0.00795756	0.00265252	0	0	0	0.0106101	0.00795756	0.00795756	0.0132626	0.0132626	0.00795756	0.00795756	0.0106101	0.00795756	0.0583554	0.0583554	0.00795756	0.00795756	0	0	0.00265252	0.00265252	0.00795756	0.00795756	0.0132626	0.0159151	0.0132626	0.0132626	0.0185676	0.0185676	0.00795756
Mil-24077-4_ITS2-Eutar-Ff	0.00795756	0.0132626	0.0106101	0.0106101	0	0.0106101	0.0106101	0	0	0.0477454	0.0477454	0.00530504	0.00795756	0.00795756	0.00795756	0.00795756	0.00795756	0.00795756	0.00795756	0.00265252	0	0	0	0.0106101	0.00795756	0.00795756	0.0132626	0.0132626	0.00795756	0.00795756	0.0106101	0.00795756	0.0583554	0.0583554	0.00795756	0.00795756	0	0	0.00265252	0.00265252	0.00795756	0.00795756	0.0132626	0.0159151	0.0132626	0.0132626	0.0185676	0.0185676	0.00795756
Mil-24730_ITS2-Eutar-Ff	0.0159151	0.0106101	0.00265252	0.00265252	0.00795756	0.00795756	0.00795756	0.00795756	0.00795756	0.0397878	0.0397878	0.00265252	0.00530504	0.00530504	0.00530504	0.0159151	0.0159151	0.00530504	0.00530504	0.0106101	0.00795756	0.00795756	0.00795756	0.0185676	0	0	0.00530504	0.00530504	0	0	0.00265252	0	0.0557029	0.0557029	0.0159151	0.0159151	0.00795756	0.00795756	0.0106101	0.0106101	0	0	0.0212202	0.0185676	0.00530504	0.00530504	0.0106101	0.0106101	0.0159151
Mil-24730-2_ITS2-Eutar-Ff	0.0159151	0.0106101	0.00265252	0.00265252	0.00795756	0.00795756	0.00795756	0.00795756	0.00795756	0.0397878	0.0397878	0.00265252	0.00530504	0.00530504	0.00530504	0.0159151	0.0159151	0.00530504	0.00530504	0.0106101	0.00795756	0.00795756	0.00795756	0.0185676	0	0	0.00530504	0.00530504	0	0	0.00265252	0	0.0557029	0.0557029	0.0159151	0.0159151	0.00795756	0.00795756	0.0106101	0.0106101	0	0	0.0212202	0.0185676	0.00530504	0.00530504	0.0106101	0.0106101	0.0159151
Mil-24730-3_ITS2-Eutar-F	0.0159151	0.0106101	0.00265252	0.00265252	0.00795756	0.00795756	0.00795756	0.00795756	0.00795756	0.0397878	0.0397878	0.00265252	0.00530504	0.00530504	0.00530504	0.0159151	0.0159151	0.00530504	0.00530504	0.0106101	0.00795756	0.00795756	0.00795756	0.0185676	0	0	0.00530504	0.00530504	0	0	0.00265252	0	0.0557029	0.0557029	0.0159151	0.0159151	0.00795756	0.00795756	0.0106101	0.0106101	0	0	0.0212202	0.0185676	0.00530504	0.00530504	0.0106101	0.0106101	0.0159151
Mil-24730-4_ITS2-Eutar-F	0.0159151	0.0106101	0.00265252	0.00265252	0.00795756	0.00795756	0.00795756	0.00795756	0.00795756	0.0397878	0.0397878	0.00265252	0.00530504	0.00530504	0.00530504	0.0159151	0.0159151	0.00530504	0.00530504	0.0106101	0.00795756	0.00795756	0.00795756	0.0185676	0	0	0.00530504	0.00530504	0	0	0.00265252	0	0.0557029	0.0557029	0.0159151	0.0159151	0.00795756	0.00795756	0.0106101	0.0106101	0	0	0.0212202	0.0185676	0.00530504	0.00530504	0.0106101	0.0106101	0.0159151
Mil-24834_ITS2-Eutar-Ff	0.0106101	0.0159151	0.0132626	0.0132626	0.00265252	0.0132626	0.0132626	0.00265252	0.00265252	0.0503979	0.0503979	0.00795756	0.0106101	0.0106101	0.0106101	0.00530504	0.00530504	0.0106101	0.0106101	0	0.00265252	0.00265252	0.00265252	0.0132626	0.0106101	0.0106101	0.0159151	0.0159151	0.0106101	0.0106101	0.0132626	0.0106101	0.0557029	0.0557029	0.0106101	0.0106101	0.00265252	0.00265252	0	0	0.0106101	0.0106101	0.0106101	0.0132626	0.0159151	0.0159151	0.0212202	0.0212202	0.0106101
Mil-24834-2_ITS2-Eutar-Ff	0.0106101	0.0159151	0.0132626	0.0132626	0.00265252	0.0132626	0.0132626	0.00265252	0.00265252	0.0503979	0.0503979	0.00795756	0.0106101	0.0106101	0.0106101	0.00530504	0.00530504	0.0106101	0.0106101	0	0.00265252	0.00265252	0.00265252	0.0132626	0.0106101	0.0106101	0.0159151	0.0159151	0.0106101	0.0106101	0.0132626	0.0106101	0.0557029	0.0557029	0.0106101	0.0106101	0.00265252	0.00265252	0	0	0.0106101	0.0106101	0.0106101	0.0132626	0.0159151	0.0159151	0.0212202	0.0212202	0.0106101
Mil-25897_ITS2-Eutar-Rr	0.0371353	0.0318302	0.0238727	0.0238727	0.0291777	0.0291777	0.0291777	0.0291777	0.0291777	0.0503979	0.0503979	0.0238727	0.0265252	0.0265252	0.0265252	0.0371353	0.0371353	0.0265252	0.0265252	0.0318302	0.0291777	0.0291777	0.0291777	0.0397878	0.0212202	0.0212202	0.0265252	0.0265252	0.0212202	0.0212202	0.0238727	0.0212202	0.0742706	0.0742706	0.0371353	0.0371353	0.0291777	0.0291777	0.0318302	0.0318302	0.0212202	0.0212202	0.0424403	0.0397878	0.0265252	0.0265252	0.0318302	0.0318302	0.0371353
Mil-25897-2_ITS2-Eutar-Rr	0.0371353	0.0318302	0.0238727	0.0238727	0.0291777	0.0291777	0.0291777	0.0291777	0.0291777	0.0503979	0.0503979	0.0238727	0.0265252	0.0265252	0.0265252	0.0371353	0.0371353	0.0265252	0.0265252	0.0318302	0.0291777	0.0291777	0.0291777	0.0397878	0.0212202	0.0212202	0.0265252	0.0265252	0.0212202	0.0212202	0.0238727	0.0212202	0.0742706	0.0742706	0.0371353	0.0371353	0.0291777	0.0291777	0.0318302	0.0318302	0.0212202	0.0212202	0.0424403	0.0397878	0.0265252	0.0265252	0.0318302	0.0318302	0.0371353
Mil-26342_ITS2-Eutar-Rr	0.0159151	0.0106101	0.00795756	0.00795756	0.00795756	0.00795756	0.00795756	0.00795756	0.00795756	0.0450928	0.0450928	0.00265252	0.00530504	0.00530504	0.00530504	0.0106101	0.0106101	0.00530504	0.00530504	0.00530504	0.00795756	0.00795756	0.00795756	0.0185676	0.00530504	0.00530504	0.0106101	0.0106101	0.00530504	0.00530504	0.00795756	0.00530504	0.0557029	0.0557029	0.0159151	0.0159151	0.00795756	0.00795756	0.00530504	0.00530504	0.00530504	0.00530504	0.0159151	0.0132626	0.0106101	0.0106101	0.0159151	0.0159151	0.0159151
Mil-26342-2_ITS2-Eutar-Rr	0.0185676	0.0132626	0.00530504	0.00530504	0.0106101	0.0106101	0.0106101	0.0106101	0.0106101	0.0424403	0.0424403	0.00530504	0.00795756	0.00795756	0.00795756	0.0185676	0.0185676	0.00795756	0.00795756	0.0132626	0.0106101	0.0106101	0.0106101	0.0212202	0.00265252	0.00265252	0.00795756	0.00795756	0.00265252	0.00265252	0.00530504	0.00265252	0.0583554	0.0583554	0.0185676	0.0185676	0.0106101	0.0106101	0.0132626	0.0132626	0.00265252	0.00265252	0.0238727	0.0212202	0.00795756	0.00795756	0.0132626	0.0132626	0.0185676
Mil-26344-2_ITS2-Eutar-Ff	0.0159151	0.0106101	0.00265252	0.00265252	0.00795756	0.00795756	0.00795756	0.00795756	0.00795756	0.0397878	0.0397878	0.00265252	0.00530504	0.00530504	0.00530504	0.0159151	0.0159151	0.00530504	0.00530504	0.0106101	0.00795756	0.00795756	0.00795756	0.0185676	0	0	0.00530504	0.00530504	0	0	0.00265252	0	0.0557029	0.0557029	0.0159151	0.0159151	0.00795756	0.00795756	0.0106101	0.0106101	0	0	0.0212202	0.0185676	0.00530504	0.00530504	0.0106101	0.0106101	0.0159151
Mil-26347_ITS2-Eutar-Rr	0.0159151	0.0106101	0.00265252	0.00265252	0.00795756	0.00795756	0.00795756	0.00795756	0.00795756	0.0397878	0.0397878	0.00265252	0.00530504	0.00530504	0.00530504	0.0159151	0.0159151	0.00530504	0.00530504	0.0106101	0.00795756	0.00795756	0.00795756	0.0185676	0	0	0.00530504	0.00530504	0	0	0.00265252	0	0.0557029	0.0557029	0.0159151	0.0159151	0.00795756	0.00795756	0.0106101	0.0106101	0	0	0.0212202	0.0185676	0.00530504	0.00530504	0.0106101	0.0106101	0.0159151
Mil-26347-2_ITS2-Eutar-Rr	0.0159151	0.0106101	0.00265252	0.00265252	0.00795756	0.00795756	0.00795756	0.00795756	0.00795756	0.0397878	0.0397878	0.00265252	0.00530504	0.00530504	0.00530504	0.0159151	0.0159151	0.00530504	0.00530504	0.0106101	0.00795756	0.00795756	0.00795756	0.0185676	0	0	0.00530504	0.00530504	0	0	0.00265252	0	0.0557029	0.0557029	0.0159151	0.0159151	0.00795756	0.00795756	0.0106101	0.0106101	0	0	0.0212202	0.0185676	0.00530504	0.00530504	0.0106101	0.0106101	0.0159151
Mil-26352_ITS2-Eutar-Ff	0.0106101	0.00530504	0.00795756	0.00795756	0.00795756	0.00265252	0.00265252	0.00795756	0.00795756	0.0450928	0.0450928	0.00265252	0.00530504	0.00530504	0.00530504	0.0106101	0.0106101	0.00530504	0.00530504	0.0106101	0.00795756	0.00795756	0.00795756	0.0132626	0.00530504	0.00530504	0.0106101	0.0106101	0.00530504	0.00530504	0.00795756	0.00530504	0.061008	0.061008	0.0106101	0.0106101	0.00795756	0.00795756	0.0106101	0.0106101	0.00530504	0.00530504	0.0212202	0.0185676	0.00530504	0.00530504	0.0159151	0.0159151	0.0106101
Mil-26352-2_ITS2-Eutar-Ff	0.00795756	0.00795756	0.0106101	0.0106101	0.00530504	0.00530504	0.00530504	0.00530504	0.00530504	0.0477454	0.0477454	0.00530504	0.00795756	0.00795756	0.00795756	0.00795756	0.00795756	0.00795756	0.00795756	0.00795756	0.00530504	0.00530504	0.00530504	0.0106101	0.00795756	0.00795756	0.0132626	0.0132626	0.00795756	0.00795756	0.0106101	0.00795756	0.0583554	0.0583554	0.00795756	0.00795756	0.00530504	0.00530504	0.00795756	0.00795756	0.00795756	0.00795756	0.0185676	0.0159151	0.00795756	0.00795756	0.0185676	0.0185676	0.00795756
Mil-28801_ITS2-Eutar-Ff	0.0159151	0.0106101	0.00265252	0.00265252	0.00795756	0.00795756	0.00795756	0.00795756	0.00795756	0.0397878	0.0397878	0.00265252	0.00530504	0.00530504	0.00530504	0.0159151	0.0159151	0.00530504	0.00530504	0.0106101	0.00795756	0.00795756	0.00795756	0.0185676	0	0	0.00530504	0.00530504	0	0	0.00265252	0	0.0557029	0.0557029	0.0159151	0.0159151	0.00795756	0.00795756	0.0106101	0.0106101	0	0	0.0212202	0.0185676	0.00530504	0.00530504	0.0106101	0.0106101	0.0159151
Mil-28801-2_ITS2-Eutar-Ff	0.0159151	0.0106101	0.00265252	0.00265252	0.00795756	0.00795756	0.00795756	0.00795756	0.00795756	0.0397878	0.0397878	0.00265252	0.00530504	0.00530504	0.00530504	0.0159151	0.0159151	0.00530504	0.00530504	0.0106101	0.00795756	0.00795756	0.00795756	0.0185676	0	0	0.00530504	0.00530504	0	0	0.00265252	0	0.0557029	0.0557029	0.0159151	0.0159151	0.00795756	0.00795756	0.0106101	0.0106101	0	0	0.0212202	0.0185676	0.00530504	0.00530504	0.0106101	0.0106101	0.0159151
Mil-30817_ITS2-Eutar-F	0.0185676	0.0132626	0.00530504	0.00530504	0.0106101	0.0106101	0.0106101	0.0106101	0.0106101	0.0424403	0.0424403	0.00530504	0.00795756	0.00795756	0.00795756	0.0185676	0.0185676	0.00795756	0.00795756	0.0132626	0.0106101	0.0106101	0.0106101	0.0212202	0.00265252	0.00265252	0.00795756	0.00795756	0.00265252	0.00265252	0.00530504	0.00265252	0.0583554	0.0583554	0.0185676	0.0185676	0.0106101	0.0106101	0.0132626	0.0132626	0.00265252	0.00265252	0.0238727	0.0212202	0.00795756	0.00795756	0.0132626	0.0132626	0.0185676
Mil-30817-2_ITS2-Eutar-F	0.0185676	0.0132626	0.00530504	0.00530504	0.0106101	0.0106101	0.0106101	0.0106101	0.0106101	0.0424403	0.0424403	0.00530504	0.00795756	0.00795756	0.00795756	0.0185676	0.0185676	0.00795756	0.00795756	0.0132626	0.0106101	0.0106101	0.0106101	0.0212202	0.00265252	0.00265252	0.00795756	0.00795756	0.00265252	0.00265252	0.00530504	0.00265252	0.0583554	0.0583554	0.0185676	0.0185676	0.0106101	0.0106101	0.0132626	0.0132626	0.00265252	0.00265252	0.0238727	0.0212202	0.00795756	0.00795756	0.0132626	0.0132626	0.0185676
Mil-30822_ITS2-Eutar-Ff	0.0106101	0.0159151	0.0132626	0.0132626	0.00265252	0.0132626	0.0132626	0.00265252	0.00265252	0.0503979	0.0503979	0.00795756	0.0106101	0.0106101	0.0106101	0.0106101	0.0106101	0.0106101	0.0106101	0.00530504	0.00265252	0.00265252	0.00265252	0.0132626	0.0106101	0.0106101	0.0159151	0.0159151	0.0106101	0.0106101	0.0132626	0.0106101	0.061008	0.061008	0.0106101	0.0106101	0.00265252	0.00265252	0.00530504	0.00530504	0.0106101	0.0106101	0.0159151	0.0185676	0.0159151	0.0159151	0.0212202	0.0212202	0.0106101
Mil-31052_ITS2-Eutar-Rr	0.0212202	0.0212202	0.0132626	0.0132626	0.0132626	0.0185676	0.0185676	0.0132626	0.0132626	0.0397878	0.0397878	0.0132626	0.0159151	0.0159151	0.0159151	0.0185676	0.0185676	0.0159151	0.0159151	0.0132626	0.0132626	0.0132626	0.0132626	0.0238727	0.0106101	0.0106101	0.0159151	0.0159151	0.0106101	0.0106101	0.0132626	0.0106101	0.0477454	0.0477454	0.0212202	0.0212202	0.0132626	0.0132626	0.0132626	0.0132626	0.0106101	0.0106101	0.0238727	0.0212202	0.0159151	0.0159151	0.0212202	0.0212202	0.0212202
Mil-31120_ITS2-Eutar-F	0.0159151	0.0106101	0.00265252	0.00265252	0.00795756	0.00795756	0.00795756	0.00795756	0.00795756	0.0397878	0.0397878	0.00265252	0.00530504	0.00530504	0.00530504	0.0159151	0.0159151	0.00530504	0.00530504	0.0106101	0.00795756	0.00795756	0.00795756	0.0185676	0	0	0.00530504	0.00530504	0	0	0.00265252	0	0.0557029	0.0557029	0.0159151	0.0159151	0.00795756	0.00795756	0.0106101	0.0106101	0	0	0.0212202	0.0185676	0.00530504	0.00530504	0.0106101	0.0106101	0.0159151
Mil-31120-2_ITS2-Eutar-F	0.0159151	0.0106101	0.00265252	0.00265252	0.00795756	0.00795756	0.00795756	0.00795756	0.00795756	0.0397878	0.0397878	0.00265252	0.00530504	0.00530504	0.00530504	0.0159151	0.0159151	0.00530504	0.00530504	0.0106101	0.00795756	0.00795756	0.00795756	0.0185676	0	0	0.00530504	0.00530504	0	0	0.00265252	0	0.0557029	0.0557029	0.0159151	0.0159151	0.00795756	0.00795756	0.0106101	0.0106101	0	0	0.0212202	0.0185676	0.00530504	0.00530504	0.0106101	0.0106101	0.0159151
Mil-31588_ITS2-Eutar-Rr	0.0291777	0.0344828	0.0265252	0.0265252	0.0212202	0.0318302	0.0318302	0.0212202	0.0212202	0.0503979	0.0503979	0.0265252	0.0291777	0.0291777	0.0291777	0.0291777	0.0291777	0.0291777	0.0291777	0.0238727	0.0212202	0.0212202	0.0212202	0.0318302	0.0238727	0.0238727	0.0291777	0.0291777	0.0238727	0.0238727	0.0265252	0.0238727	0.0689655	0.0689655	0.0291777	0.0291777	0.0212202	0.0212202	0.0238727	0.0238727	0.0238727	0.0238727	0.0265252	0.0291777	0.0291777	0.0291777	0.0238727	0.0238727	0.0291777
Mil-31588-2_ITS2-Eutar-Rr	0.0291777	0.0344828	0.0265252	0.0265252	0.0212202	0.0318302	0.0318302	0.0212202	0.0212202	0.0503979	0.0503979	0.0265252	0.0291777	0.0291777	0.0291777	0.0291777	0.0291777	0.0291777	0.0291777	0.0238727	0.0212202	0.0212202	0.0212202	0.0318302	0.0238727	0.0238727	0.0291777	0.0291777	0.0238727	0.0238727	0.0265252	0.0238727	0.0689655	0.0689655	0.0291777	0.0291777	0.0212202	0.0212202	0.0238727	0.0238727	0.0238727	0.0238727	0.0265252	0.0291777	0.0291777	0.0291777	0.0238727	0.0238727	0.0291777
Mil-31640-2_ITS2-Eutar-Ff	0.0132626	0.00795756	0.00530504	0.00530504	0.0106101	0.00530504	0.00530504	0.0106101	0.0106101	0.0424403	0.0424403	0.00530504	0.00795756	0.00795756	0.00795756	0.0132626	0.0132626	0.00795756	0.00795756	0.0132626	0.0106101	0.0106101	0.0106101	0.0159151	0.00265252	0.00265252	0.00795756	0.00795756	0.00265252	0.00265252	0.00530504	0.00265252	0.0583554	0.0583554	0.0132626	0.0132626	0.0106101	0.0106101	0.0132626	0.0132626	0.00265252	0.00265252	0.0238727	0.0212202	0.00265252	0.00265252	0.0132626	0.0132626	0.0132626
Mil-32114_ITS2-Eutar-Ff	0.0159151	0.0106101	0.00265252	0.00265252	0.00795756	0.00795756	0.00795756	0.00795756	0.00795756	0.0397878	0.0397878	0.00265252	0.00530504	0.00530504	0.00530504	0.0159151	0.0159151	0.00530504	0.00530504	0.0106101	0.00795756	0.00795756	0.00795756	0.0185676	0	0	0.00530504	0.00530504	0	0	0.00265252	0	0.0557029	0.0557029	0.0159151	0.0159151	0.00795756	0.00795756	0.0106101	0.0106101	0	0	0.0212202	0.0185676	0.00530504	0.00530504	0.0106101	0.0106101	0.0159151
Mil-32114-2_ITS2-Eutar-Ff	0.0159151	0.0106101	0.00265252	0.00265252	0.00795756	0.00795756	0.00795756	0.00795756	0.00795756	0.0397878	0.0397878	0.00265252	0.00530504	0.00530504	0.00530504	0.0159151	0.0159151	0.00530504	0.00530504	0.0106101	0.00795756	0.00795756	0.00795756	0.0185676	0	0	0.00530504	0.00530504	0	0	0.00265252	0	0.0557029	0.0557029	0.0159151	0.0159151	0.00795756	0.00795756	0.0106101	0.0106101	0	0	0.0212202	0.0185676	0.00530504	0.00530504	0.0106101	0.0106101	0.0159151
Mil-34393_ITS2-Eutar-Ff	0.0106101	0.0106101	0.00795756	0.00795756	0.00265252	0.00795756	0.00795756	0.00265252	0.00265252	0.0450928	0.0450928	0.00265252	0.00530504	0.00530504	0.00530504	0.0106101	0.0106101	0.00530504	0.00530504	0.00530504	0.00265252	0.00265252	0.00265252	0.0132626	0.00530504	0.00530504	0.0106101	0.0106101	0.00530504	0.00530504	0.00795756	0.00530504	0.0557029	0.0557029	0.0106101	0.0106101	0.00265252	0.00265252	0.00530504	0.00530504	0.00530504	0.00530504	0.0159151	0.0132626	0.0106101	0.0106101	0.0159151	0.0159151	0.0106101
Mil-34393-2_ITS2-Eutar-Ff	0.0106101	0.0106101	0.00795756	0.00795756	0.00265252	0.00795756	0.00795756	0.00265252	0.00265252	0.0450928	0.0450928	0.00265252	0.00530504	0.00530504	0.00530504	0.0106101	0.0106101	0.00530504	0.00530504	0.00530504	0.00265252	0.00265252	0.00265252	0.0132626	0.00530504	0.00530504	0.0106101	0.0106101	0.00530504	0.00530504	0.00795756	0.00530504	0.0557029	0.0557029	0.0106101	0.0106101	0.00265252	0.00265252	0.00530504	0.00530504	0.00530504	0.00530504	0.0159151	0.0132626	0.0106101	0.0106101	0.0159151	0.0159151	0.0106101
Mil-35000_ITS2-Eutar-Ff	0.0132626	0.00795756	0.00530504	0.00530504	0.00530504	0.00530504	0.00530504	0.00530504	0.00530504	0.0424403	0.0424403	0	0.00265252	0.00265252	0.00265252	0.0132626	0.0132626	0.00265252	0.00265252	0.00795756	0.00530504	0.00530504	0.00530504	0.0159151	0.00265252	0.00265252	0.00795756	0.00795756	0.00265252	0.00265252	0.00530504	0.00265252	0.0583554	0.0583554	0.0132626	0.0132626	0.00530504	0.00530504	0.00795756	0.00795756	0.00265252	0.00265252	0.0185676	0.0159151	0.00795756	0.00795756	0.0132626	0.0132626	0.0132626
Mil-35000-2_ITS2-Eutar-Ff	0.0132626	0.00795756	0.00530504	0.00530504	0.00530504	0.00530504	0.00530504	0.00530504	0.00530504	0.0424403	0.0424403	0	0.00265252	0.00265252	0.00265252	0.0132626	0.0132626	0.00265252	0.00265252	0.00795756	0.00530504	0.00530504	0.00530504	0.0159151	0.00265252	0.00265252	0.00795756	0.00795756	0.00265252	0.00265252	0.00530504	0.00265252	0.0583554	0.0583554	0.0132626	0.0132626	0.00530504	0.00530504	0.00795756	0.00795756	0.00265252	0.00265252	0.0185676	0.0159151	0.00795756	0.00795756	0.0132626	0.0132626	0.0132626
Mil-38442-3_ITS2-Eutar-Ff	0.0159151	0.0106101	0.00265252	0.00265252	0.00795756	0.00795756	0.00795756	0.00795756	0.00795756	0.0397878	0.0397878	0.00265252	0.00530504	0.00530504	0.00530504	0.0159151	0.0159151	0.00530504	0.00530504	0.0106101	0.00795756	0.00795756	0.00795756	0.0185676	0	0	0.00530504	0.00530504	0	0	0.00265252	0	0.0557029	0.0557029	0.0159151	0.0159151	0.00795756	0.00795756	0.0106101	0.0106101	0	0	0.0212202	0.0185676	0.00530504	0.00530504	0.0106101	0.0106101	0.0159151
Mil-38442-4_ITS2-Eutar-Ff	0.0159151	0.0106101	0.00265252	0.00265252	0.00795756	0.00795756	0.00795756	0.00795756	0.00795756	0.0397878	0.0397878	0.00265252	0.00530504	0.00530504	0.00530504	0.0159151	0.0159151	0.00530504	0.00530504	0.0106101	0.00795756	0.00795756	0.00795756	0.0185676	0	0	0.00530504	0.00530504	0	0	0.00265252	0	0.0557029	0.0557029	0.0159151	0.0159151	0.00795756	0.00795756	0.0106101	0.0106101	0	0	0.0212202	0.0185676	0.00530504	0.00530504	0.0106101	0.0106101	0.0159151
Mil-38463_ITS2-Eutar-Ff	0.0106101	0.0159151	0.0132626	0.0132626	0.00265252	0.0132626	0.0132626	0.00265252	0.00265252	0.0503979	0.0503979	0.00795756	0.0106101	0.0106101	0.0106101	0.00530504	0.00530504	0.0106101	0.0106101	0	0.00265252	0.00265252	0.00265252	0.0132626	0.0106101	0.0106101	0.0159151	0.0159151	0.0106101	0.0106101	0.0132626	0.0106101	0.0557029	0.0557029	0.0106101	0.0106101	0.00265252	0.00265252	0	0	0.0106101	0.0106101	0.0106101	0.0132626	0.0159151	0.0159151	0.0212202	0.0212202	0.0106101
Mil-38463-2_ITS2-Eutar-Ff	0.0106101	0.0159151	0.0132626	0.0132626	0.00265252	0.0132626	0.0132626	0.00265252	0.00265252	0.0503979	0.0503979	0.00795756	0.0106101	0.0106101	0.0106101	0.00530504	0.00530504	0.0106101	0.0106101	0	0.00265252	0.00265252	0.00265252	0.0132626	0.0106101	0.0106101	0.0159151	0.0159151	0.0106101	0.0106101	0.0132626	0.0106101	0.0557029	0.0557029	0.0106101	0.0106101	0.00265252	0.00265252	0	0	0.0106101	0.0106101	0.0106101	0.0132626	0.0159151	0.0159151	0.0212202	0.0212202	0.0106101
Mil-38974_ITS2-Eutar-Ff	0.0106101	0.0106101	0.00795756	0.00795756	0.00265252	0.00795756	0.00795756	0.00265252	0.00265252	0.0450928	0.0450928	0.00265252	0.00530504	0.00530504	0.00530504	0.0106101	0.0106101	0.00530504	0.00530504	0.00530504	0.00265252	0.00265252	0.00265252	0.0132626	0.00530504	0.00530504	0.0106101	0.0106101	0.00530504	0.00530504	0.00795756	0.00530504	0.061008	0.061008	0.0106101	0.0106101	0.00265252	0.00265252	0.00530504	0.00530504	0.00530504	0.00530504	0.0159151	0.0185676	0.0106101	0.0106101	0.0159151	0.0159151	0.0106101
Mil-38974-2_ITS2-Eutar-Ff	0.0106101	0.0106101	0.00795756	0.00795756	0.00265252	0.00795756	0.00795756	0.00265252	0.00265252	0.0450928	0.0450928	0.00265252	0.00530504	0.00530504	0.00530504	0.0106101	0.0106101	0.00530504	0.00530504	0.00530504	0.00265252	0.00265252	0.00265252	0.0132626	0.00530504	0.00530504	0.0106101	0.0106101	0.00530504	0.00530504	0.00795756	0.00530504	0.061008	0.061008	0.0106101	0.0106101	0.00265252	0.00265252	0.00530504	0.00530504	0.00530504	0.00530504	0.0159151	0.0185676	0.0106101	0.0106101	0.0159151	0.0159151	0.0106101
Mil-41350_ITS2-Eutar-Rr	0.0132626	0.0185676	0.0159151	0.0159151	0.00530504	0.0159151	0.0159151	0.00530504	0.00530504	0.0503979	0.0503979	0.0106101	0.0132626	0.0132626	0.0132626	0.00795756	0.00795756	0.0132626	0.0132626	0.00265252	0.00530504	0.00530504	0.00530504	0.0159151	0.0132626	0.0132626	0.0185676	0.0185676	0.0132626	0.0132626	0.0159151	0.0132626	0.0530504	0.0530504	0.0132626	0.0132626	0.00530504	0.00530504	0.00265252	0.00265252	0.0132626	0.0132626	0.00795756	0.0106101	0.0185676	0.0185676	0.0185676	0.0185676	0.0132626
Mil-41350-2_ITS2-Eutar-Rr	0.0106101	0.0159151	0.0132626	0.0132626	0.00265252	0.0132626	0.0132626	0.00265252	0.00265252	0.0503979	0.0503979	0.00795756	0.0106101	0.0106101	0.0106101	0.00530504	0.00530504	0.0106101	0.0106101	0	0.00265252	0.00265252	0.00265252	0.0132626	0.0106101	0.0106101	0.0159151	0.0159151	0.0106101	0.0106101	0.0132626	0.0106101	0.0557029	0.0557029	0.0106101	0.0106101	0.00265252	0.00265252	0	0	0.0106101	0.0106101	0.0106101	0.0132626	0.0159151	0.0159151	0.0212202	0.0212202	0.0106101
[truncated: 69 more columns]

## Sheet: Mil.sp2
Mil-03077_ITS2-Eutar-Rr
Mil-03077-2_ITS2-Eutar-Rr	0
Mil-10782_ITS2-Eutar-Ff	0.00900901	0.00900901
Mil-11711_ITS2-Eutar-Rr	0.0108108	0.0108108	0.0018018
Mil-13202_ITS2-Eutar-Ff	0.00900901	0.00900901	0	0.0018018
Mil-18730_ITS2-Eutar-Ff	0.00900901	0.00900901	0	0.0018018	0
Mil-18730-2_ITS2-Eutar-Ff	0.00900901	0.00900901	0	0.0018018	0	0
Mil-24845_ITS2-Eutar-Ff	0	0	0.00900901	0.0108108	0.00900901	0.00900901	0.00900901
Mil-30822-2_ITS2-Eutar-Ff	0	0	0.00900901	0.0108108	0.00900901	0.00900901	0.00900901	0

## Sheet: Mil.dor
Mil-01265_ITS2-Eutar-Rr
Mil-04135_ITS2-Eutar-Rr	0.0574949
Mil-04135-2_ITS2-Eutar-Rr	0.0574949	0
Mil-08584_ITS2-Eutar-Ff	0.0492813	0.0123203	0.0123203
Mil-08584-2_ITS2-Eutar-Ff	0.0492813	0.0123203	0.0123203	0
Mil-13059_ITS2-Eutar-F	0.0513347	0.0184805	0.0184805	0.00616016	0.00616016
Mil-13059-2_ITS2-Eutar-F	0.0513347	0.0184805	0.0184805	0.00616016	0.00616016	0
Mil-25162_ITS2-Eutar-F	0.0513347	0.0184805	0.0184805	0.00616016	0.00616016	0	0
Mil-25162-2_ITS2-Eutar-F	0.0513347	0.0184805	0.0184805	0.00616016	0.00616016	0	0	0
Mil-25581_ITS2-Eutar-Rr	0.0698152	0.0308008	0.0308008	0.0287474	0.0287474	0.0308008	0.0308008	0.0308008	0.0308008
Mil-25581-2_ITS2-Eutar-Rr	0.0698152	0.0308008	0.0308008	0.0287474	0.0287474	0.0308008	0.0308008	0.0308008	0.0308008	0
Mil-29941_ITS2-Eutar-F	0.0513347	0.0184805	0.0184805	0.00616016	0.00616016	0	0	0	0	0.0308008	0.0308008
Mil-29941-2_ITS2-Eutar-F	0.0513347	0.0184805	0.0184805	0.00616016	0.00616016	0	0	0	0	0.0308008	0.0308008	0
Mil-39825_ITS2-Eutar-Ff	0.0718686	0.0349076	0.0349076	0.0225873	0.0225873	0.0287474	0.0287474	0.0287474	0.0287474	0.0513347	0.0513347	0.0287474	0.0287474
Mil-39825-2_ITS2-Eutar-Ff	0.0718686	0.0349076	0.0349076	0.0225873	0.0225873	0.0287474	0.0287474	0.0287474	0.0287474	0.0513347	0.0513347	0.0287474	0.0287474	0
Mil-39827_ITS2-Eutar-Ff	0.0492813	0.0123203	0.0123203	0	0	0.00616016	0.00616016	0.00616016	0.00616016	0.0287474	0.0287474	0.00616016	0.00616016	0.0225873	0.0225873
Mil-39827-2_ITS2-Eutar-Ff	0.0492813	0.0123203	0.0123203	0	0	0.00616016	0.00616016	0.00616016	0.00616016	0.0287474	0.0287474	0.00616016	0.00616016	0.0225873	0.0225873	0

## Sheet: Mil.var
Mil-07731_ITS2-Eutar-Ff
Mil-07731-2_ITS2-Eutar-Ff	0
Mil-19356_ITS2-Eutar-Rr	0.00763359	0.00763359
Mil-19356-2_ITS2-Eutar-Rr	0.00763359	0.00763359	0
Mil-21684_ITS2-Eutar-Ff	0.00763359	0.00763359	0	0
Mil-23955_ITS2-Eutar-Ff	0.00763359	0.00763359	0	0	0
Mil-28695_ITS2-Eutar-Ff	0.00763359	0.00763359	0	0	0	0
Mil-28695-2_ITS2-Eutar-Ff	0.00763359	0.00763359	0	0	0	0	0
Mil-35377_ITS-2-Eutar-F	0	0	0.00763359	0.00763359	0.00763359	0.00763359	0.00763359	0.00763359
Mil-38404_ITS2-Eutar-Ff	0.00763359	0.00763359	0	0	0	0	0	0	0.00763359
Mil-38404-2_ITS2-Eutar-Ff	0	0	0.00763359	0.00763359	0.00763359	0.00763359	0.00763359	0.00763359	0	0.00763359

## Sheet: Mil.tar
Mil-10782-2_ITS2-Eutar-Ff
Mil-10834_ITS2-Eutar-F	0.00371747
Mil-10834-2_ITS2-Eutar-F	0.00371747	0
Mil-11687-2_ITS2-Eutar-Ff	0	0.00371747	0.00371747
Mil-14898_ITS2-Eutar-Ff	0	0.00371747	0.00371747	0
Mil-14898-2_ITS2-Eutar-Ff	0	0.00371747	0.00371747	0	0
Mil-17060_ITS2-Eutar-Ff	0	0.00371747	0.00371747	0	0	0
Mil-19627_ITS2-Eutar-Ff	0	0.00371747	0.00371747	0	0	0	0
Mil-19627-2_ITS2-Eutar-Ff	0	0.00371747	0.00371747	0	0	0	0	0
Mil-24845-2_ITS2-Eutar-Ff	0.00185874	0.00557621	0.00557621	0.00185874	0.00185874	0.00185874	0.00185874	0.00185874	0.00185874
Mil-27132_ITS2-Eutar-Ff	0	0.00371747	0.00371747	0	0	0	0	0	0	0.00185874
Mil-28088_ITS2-Eutar-Ff	0	0.00371747	0.00371747	0	0	0	0	0	0	0.00185874	0
Mil-28983_ITS2-Eutar-Ff	0	0.00371747	0.00371747	0	0	0	0	0	0	0.00185874	0	0
Mil-30002_ITS2-Eutar-Rr	0	0.00371747	0.00371747	0	0	0	0	0	0	0.00185874	0	0	0
Mil-30002-2_ITS2-Eutar-Rr	0	0.00371747	0.00371747	0	0	0	0	0	0	0.00185874	0	0	0	0
Mil-30004_ITS2-Eutar-Rr	0	0.00371747	0.00371747	0	0	0	0	0	0	0.00185874	0	0	0	0	0
Mil-34163_ITS2-Eutar-Ff	0	0.00371747	0.00371747	0	0	0	0	0	0	0.00185874	0	0	0	0	0	0
Mil-34163-2_ITS2-Eutar-Ff	0	0.00371747	0.00371747	0	0	0	0	0	0	0.00185874	0	0	0	0	0	0	0
Mil-34166_ITS2-Eutar-Ff	0	0.00371747	0.00371747	0	0	0	0	0	0	0.00185874	0	0	0	0	0	0	0	0
Mil-34166-2_ITS2-Eutar-Ff	0	0.00371747	0.00371747	0	0	0	0	0	0	0.00185874	0	0	0	0	0	0	0	0	0
Mil-38442_ITS2-Eutar-F	0.00371747	0.00371747	0.00371747	0.00371747	0.00371747	0.00371747	0.00371747	0.00371747	0.00371747	0.00185874	0.00371747	0.00371747	0.00371747	0.00371747	0.00371747	0.00371747	0.00371747	0.00371747	0.00371747	0.00371747
Mil-38442-5_ITS2-Eutar-Ff	0.00371747	0.00371747	0.00371747	0.00371747	0.00371747	0.00371747	0.00371747	0.00371747	0.00371747	0.00185874	0.00371747	0.00371747	0.00371747	0.00371747	0.00371747	0.00371747	0.00371747	0.00371747	0.00371747	0.00371747	0
Mil-38455_ITS2-Eutar-Ff	0	0.00371747	0.00371747	0	0	0	0	0	0	0.00185874	0	0	0	0	0	0	0	0	0	0	0.00371747	0.00371747
Mil-39406_ITS2-Eutar-Rr	0.00929368	0.0130112	0.0130112	0.00929368	0.00929368	0.00929368	0.00929368	0.00929368	0.00929368	0.00743494	0.00929368	0.00929368	0.00929368	0.00929368	0.00929368	0.00929368	0.00929368	0.00929368	0.00929368	0.00929368	0.00929368	0.00929368	0.00929368

## Sheet: Caption
Table. Estimates of Evolutionary Divergence between Sequences
The number of base differences per site from between sequences are shown. The analysis involved 117 nucleotide sequences. All positions containing gaps and missing data were eliminated. There were a total of 377 positions in the final dataset. Evolutionary analyses were conducted in MEGA7 [1].
1. Kumar S., Stecher G., and Tamura K. (2016). MEGA7: Molecular Evolutionary Genetics Analysis version 7.0 for bigger datasets.Molecular Biology and Evolution 33:1870-1874.
Disclaimer: Although utmost care has been taken to ensure the correctness of the caption, the caption text is provided "as is" without any warranty of any kind. Authors advise the user to carefully check the caption prior to its use for any purpose and report any errors or problems to the authors immediately (www.megasoftware.net). In no event shall the authors and their employers be liable for a…
