# Supplementary material for: Massive citizen science sampling and integrated taxonomic approach unravel Danish cryptogam-dwelling tardigrade fauna
Source: Front Zool. 2024 Oct 21;21:27. doi: 10.1186/s12983-024-00547-x (PMC11492576; doi:10.1186/s12983-024-00547-x)
Supplement: Supplementary file 5 — Supplementary Material 5: S5. Matrices of intraspecific p-distances for Macrobiotus. [file 12983_2024_547_MOESM5_ESM.xlsx]

## Sheet: Mac.huf
Mac.huf-01252-4_ITS2-Eutar-Ff
Mac.huf-02373_ITS2-Eutar-Ff	0.0071599
Mac.huf-05531_ITS2-Eutar-Ff	0.0071599	0.00477327
Mac.huf-15765-3_ITS2-Eutar-Ff	0.0071599	0.00477327	0.00477327
Mac.huf-15765-4_ITS2-Eutar-Ff	0.0071599	0	0.00477327	0.00477327
Mac.huf-15774_ITS2-Eutar-Ff	0.00477327	0.00238663	0.00238663	0.00238663	0.00238663
Mac.huf-15774-2_ITS2-Eutar-Ff	0.00477327	0.00238663	0.00238663	0.00238663	0.00238663	0
Mac.huf-15775_ITS2-Eutar-Ff	0.0071599	0	0.00477327	0.00477327	0	0.00238663	0.00238663
Mac.huf-15775-2_ITS2-Eutar-Ff	0.0071599	0	0.00477327	0.00477327	0	0.00238663	0.00238663	0
Mac.huf-17819_ITS2-Eutar-Ff	0.00954654	0.0071599	0.0071599	0.0071599	0.0071599	0.00477327	0.00477327	0.0071599	0.0071599
Mac.huf-20516_ITS2-Eutar-Ff	0.00477327	0.00238663	0.00238663	0.00238663	0.00238663	0	0	0.00238663	0.00238663	0.00477327
Mac.huf-20516-2_ITS2-Eutar-Ff	0.00477327	0.00238663	0.00238663	0.00238663	0.00238663	0	0	0.00238663	0.00238663	0.00477327	0
Mac.huf-20520_ITS2-Eutar-Ff	0.0071599	0.00477327	0	0.00477327	0.00477327	0.00238663	0.00238663	0.00477327	0.00477327	0.0071599	0.00238663	0.00238663
Mac.huf-20520-2_ITS2-Eutar-Ff	0.0071599	0.00477327	0	0.00477327	0.00477327	0.00238663	0.00238663	0.00477327	0.00477327	0.0071599	0.00238663	0.00238663	0
Mac.huf-21321_ITS2-Eutar-Ff	0.0071599	0	0.00477327	0.00477327	0	0.00238663	0.00238663	0	0	0.0071599	0.00238663	0.00238663	0.00477327	0.00477327
Mac.huf-21321-2_ITS2-Eutar-Ff	0.0071599	0	0.00477327	0.00477327	0	0.00238663	0.00238663	0	0	0.0071599	0.00238663	0.00238663	0.00477327	0.00477327	0
Mac.huf-21714_ITS2-Eutar-Ff	0.0071599	0	0.00477327	0.00477327	0	0.00238663	0.00238663	0	0	0.0071599	0.00238663	0.00238663	0.00477327	0.00477327	0	0
Mac.huf-21714-2_ITS2-Eutar-Ff	0.0071599	0	0.00477327	0.00477327	0	0.00238663	0.00238663	0	0	0.0071599	0.00238663	0.00238663	0.00477327	0.00477327	0	0	0
Mac.huf-24010_ITS2-Eutar-Ff	0.0071599	0	0.00477327	0.00477327	0	0.00238663	0.00238663	0	0	0.0071599	0.00238663	0.00238663	0.00477327	0.00477327	0	0	0	0
Mac.huf-25505_ITS2-Eutar-Ff	0.0071599	0	0.00477327	0.00477327	0	0.00238663	0.00238663	0	0	0.0071599	0.00238663	0.00238663	0.00477327	0.00477327	0	0	0	0	0
Mac.huf-25505-2_ITS2-Eutar-Ff	0.00477327	0.00238663	0.00238663	0.00238663	0.00238663	0	0	0.00238663	0.00238663	0.00477327	0	0	0.00238663	0.00238663	0.00238663	0.00238663	0.00238663	0.00238663	0.00238663	0.00238663
Mac.huf-25512-2_ITS2-Eutar-Ff	0.00954654	0.0071599	0.00238663	0.0071599	0.0071599	0.00477327	0.00477327	0.0071599	0.0071599	0.00954654	0.00477327	0.00477327	0.00238663	0.00238663	0.0071599	0.0071599	0.0071599	0.0071599	0.0071599	0.0071599	0.00477327
Mac.huf-28134_ITS2-Eutar-Ff	0.00954654	0.0071599	0.00238663	0.0071599	0.0071599	0.00477327	0.00477327	0.0071599	0.0071599	0.00954654	0.00477327	0.00477327	0.00238663	0.00238663	0.0071599	0.0071599	0.0071599	0.0071599	0.0071599	0.0071599	0.00477327	0
Mac.huf-28134-2_ITS2-Eutar-Ff	0.00954654	0.0071599	0.00238663	0.0071599	0.0071599	0.00477327	0.00477327	0.0071599	0.0071599	0.00954654	0.00477327	0.00477327	0.00238663	0.00238663	0.0071599	0.0071599	0.0071599	0.0071599	0.0071599	0.0071599	0.00477327	0	0
Mac.huf-28142_ITS2-Eutar-Ff	0.0071599	0.00477327	0	0.00477327	0.00477327	0.00238663	0.00238663	0.00477327	0.00477327	0.0071599	0.00238663	0.00238663	0	0	0.00477327	0.00477327	0.00477327	0.00477327	0.00477327	0.00477327	0.00238663	0.00238663	0.00238663	0.00238663
Mac.huf-28354-2_ITS2-Eutar-Ff	0.00954654	0.0071599	0.00238663	0.0071599	0.0071599	0.00477327	0.00477327	0.0071599	0.0071599	0.00954654	0.00477327	0.00477327	0.00238663	0.00238663	0.0071599	0.0071599	0.0071599	0.0071599	0.0071599	0.0071599	0.00477327	0	0	0	0.00238663
Mac.huf-28354-4_ITS2-Eutar-Ff	0.0071599	0.00477327	0	0.00477327	0.00477327	0.00238663	0.00238663	0.00477327	0.00477327	0.0071599	0.00238663	0.00238663	0	0	0.00477327	0.00477327	0.00477327	0.00477327	0.00477327	0.00477327	0.00238663	0.00238663	0.00238663	0.00238663	0	0.00238663
Mac.huf-28360_ITS2-Eutar-Ff	0	0.0071599	0.0071599	0.0071599	0.0071599	0.00477327	0.00477327	0.0071599	0.0071599	0.00954654	0.00477327	0.00477327	0.0071599	0.0071599	0.0071599	0.0071599	0.0071599	0.0071599	0.0071599	0.0071599	0.00477327	0.00954654	0.00954654	0.00954654	0.0071599	0.00954654	0.0071599
Mac.huf-28360-2_ITS2-Eutar-Ff	0.0071599	0.00477327	0	0.00477327	0.00477327	0.00238663	0.00238663	0.00477327	0.00477327	0.0071599	0.00238663	0.00238663	0	0	0.00477327	0.00477327	0.00477327	0.00477327	0.00477327	0.00477327	0.00238663	0.00238663	0.00238663	0.00238663	0	0.00238663	0	0.0071599
Mac.huf-31148_ITS2-Eutar-Ff	0.00954654	0.0071599	0.00238663	0.0071599	0.0071599	0.00477327	0.00477327	0.0071599	0.0071599	0.00954654	0.00477327	0.00477327	0.00238663	0.00238663	0.0071599	0.0071599	0.0071599	0.0071599	0.0071599	0.0071599	0.00477327	0	0	0	0.00238663	0	0.00238663	0.00954654	0.00238663
Mac.huf-31150_ITS2-Eutar-Ff	0.00477327	0.00238663	0.00238663	0.00238663	0.00238663	0	0	0.00238663	0.00238663	0.00477327	0	0	0.00238663	0.00238663	0.00238663	0.00238663	0.00238663	0.00238663	0.00238663	0.00238663	0	0.00477327	0.00477327	0.00477327	0.00238663	0.00477327	0.00238663	0.00477327	0.00238663	0.00477327
Mac.huf-31150-2_ITS2-Eutar-Ff	0.00954654	0.0071599	0.00238663	0.0071599	0.0071599	0.00477327	0.00477327	0.0071599	0.0071599	0.00954654	0.00477327	0.00477327	0.00238663	0.00238663	0.0071599	0.0071599	0.0071599	0.0071599	0.0071599	0.0071599	0.00477327	0	0	0	0.00238663	0	0.00238663	0.00954654	0.00238663	0	0.00477327
Mac.huf-31151_ITS2-Eutar-Ff	0.0071599	0	0.00477327	0.00477327	0	0.00238663	0.00238663	0	0	0.0071599	0.00238663	0.00238663	0.00477327	0.00477327	0	0	0	0	0	0	0.00238663	0.0071599	0.0071599	0.0071599	0.00477327	0.0071599	0.00477327	0.0071599	0.00477327	0.0071599	0.00238663	0.0071599
Mac.huf-31151-2_ITS2-Eutar-Ff	0.0071599	0	0.00477327	0.00477327	0	0.00238663	0.00238663	0	0	0.0071599	0.00238663	0.00238663	0.00477327	0.00477327	0	0	0	0	0	0	0.00238663	0.0071599	0.0071599	0.0071599	0.00477327	0.0071599	0.00477327	0.0071599	0.00477327	0.0071599	0.00238663	0.0071599	0
Mac.huf-33000_ITS2-Eutar-Ff	0.00954654	0.0071599	0.00238663	0.0071599	0.0071599	0.00477327	0.00477327	0.0071599	0.0071599	0.00954654	0.00477327	0.00477327	0.00238663	0.00238663	0.0071599	0.0071599	0.0071599	0.0071599	0.0071599	0.0071599	0.00477327	0	0	0	0.00238663	0	0.00238663	0.00954654	0.00238663	0	0.00477327	0	0.0071599	0.0071599
Mac.huf-37251_ITS2-Eutar-Ff	0.0071599	0	0.00477327	0.00477327	0	0.00238663	0.00238663	0	0	0.0071599	0.00238663	0.00238663	0.00477327	0.00477327	0	0	0	0	0	0	0.00238663	0.0071599	0.0071599	0.0071599	0.00477327	0.0071599	0.00477327	0.0071599	0.00477327	0.0071599	0.00238663	0.0071599	0	0	0.0071599

## Sheet: Mac.mac
Mac.mac-01540_ITS2-Eutar-Ff
Mac.mac-01540-2_ITS2-Eutar-Ff	0
Mac.mac-01540-4_ITS2-Eutar-Ff	0.00229885	0.00229885
Mac.mac-02369_ITS2-Eutar-Ff	0.00229885	0.00229885	0.0045977
Mac.mac-02369-2_ITS2-Eutar-Ff	0.00689655	0.00689655	0.0091954	0.0091954
Mac.mac-02379_ITS2-Eutar-Ff	0	0	0.00229885	0.00229885	0.00689655
Mac.mac-02379-2_ITS2-Eutar-Ff	0	0	0.00229885	0.00229885	0.00689655	0
Mac.mac-02379-3_ITS2-Eutar-Ff	0	0	0.00229885	0.00229885	0.00689655	0	0
Mac.mac-02379-4_ITS2-Eutar-Ff	0.00229885	0.00229885	0.0045977	0.0045977	0.0045977	0.00229885	0.00229885	0.00229885
Mac.mac-05507_ITS2-Eutar-Ff	0.00229885	0.00229885	0.0045977	0.0045977	0.0091954	0.00229885	0.00229885	0.00229885	0.0045977
Mac.mac-05507-2_ITS2-Eutar-Ff	0	0	0.00229885	0.00229885	0.00689655	0	0	0	0.00229885	0.00229885
Mac.mac-05510_ITS2-Eutar-Ff	0.0045977	0.0045977	0.00229885	0.00689655	0.0114943	0.0045977	0.0045977	0.0045977	0.00689655	0.00229885	0.0045977
Mac.mac-06529_ITS2-Eutar-Ff	0.00229885	0.00229885	0	0.0045977	0.0091954	0.00229885	0.00229885	0.00229885	0.0045977	0.0045977	0.00229885	0.00229885
Mac.mac-10030_ITS2-Eutar-Ff	0.00229885	0.00229885	0.0045977	0.0045977	0.0091954	0.00229885	0.00229885	0.00229885	0.0045977	0.0045977	0.00229885	0.00689655	0.0045977
Mac.mac-14919_ITS2-Eutar-Ff	0	0	0.00229885	0.00229885	0.00689655	0	0	0	0.00229885	0.00229885	0	0.0045977	0.00229885	0.00229885
Mac.mac-14919-2_ITS2-Eutar-Ff	0	0	0.00229885	0.00229885	0.00689655	0	0	0	0.00229885	0.00229885	0	0.0045977	0.00229885	0.00229885	0
Mac.mac-15812_ITS2-Eutar-Ff	0	0	0.00229885	0.00229885	0.00689655	0	0	0	0.00229885	0.00229885	0	0.0045977	0.00229885	0.00229885	0	0
Mac.mac-15812-2_ITS2-Eutar-Ff	0	0	0.00229885	0.00229885	0.00689655	0	0	0	0.00229885	0.00229885	0	0.0045977	0.00229885	0.00229885	0	0	0
Mac.mac-20523_ITS2-Eutar-Ff	0.00229885	0.00229885	0	0.0045977	0.0091954	0.00229885	0.00229885	0.00229885	0.0045977	0.0045977	0.00229885	0.00229885	0	0.0045977	0.00229885	0.00229885	0.00229885	0.00229885
Mac.mac-20523-2_ITS2-Eutar-Ff	0	0	0.00229885	0.00229885	0.00689655	0	0	0	0.00229885	0.00229885	0	0.0045977	0.00229885	0.00229885	0	0	0	0	0.00229885
Mac.mac-21702_ITS2-Eutar-Ff	0.00229885	0.00229885	0	0.0045977	0.0091954	0.00229885	0.00229885	0.00229885	0.0045977	0.0045977	0.00229885	0.00229885	0	0.0045977	0.00229885	0.00229885	0.00229885	0.00229885	0	0.00229885
Mac.mac-21702-2_ITS2-Eutar-Ff	0	0	0.00229885	0.00229885	0.00689655	0	0	0	0.00229885	0.00229885	0	0.0045977	0.00229885	0.00229885	0	0	0	0	0.00229885	0	0.00229885
Mac.mac-23494_ITS2-Eutar-Ff	0	0	0.00229885	0.00229885	0.00689655	0	0	0	0.00229885	0.00229885	0	0.0045977	0.00229885	0.00229885	0	0	0	0	0.00229885	0	0.00229885	0
Mac.mac-24385_ITS2-Eutar-Ff	0.00229885	0.00229885	0.0045977	0.0045977	0.0045977	0.00229885	0.00229885	0.00229885	0	0.0045977	0.00229885	0.00689655	0.0045977	0.0045977	0.00229885	0.00229885	0.00229885	0.00229885	0.0045977	0.00229885	0.0045977	0.00229885	0.00229885
Mac.mac-24385-2_ITS2-Eutar-Ff	0.00229885	0.00229885	0.0045977	0.0045977	0.0091954	0.00229885	0.00229885	0.00229885	0.0045977	0	0.00229885	0.00229885	0.0045977	0.0045977	0.00229885	0.00229885	0.00229885	0.00229885	0.0045977	0.00229885	0.0045977	0.00229885	0.00229885	0.0045977
Mac.mac-26371_ITS2-Eutar-Ff	0.00229885	0.00229885	0	0.0045977	0.0091954	0.00229885	0.00229885	0.00229885	0.0045977	0.0045977	0.00229885	0.00229885	0	0.0045977	0.00229885	0.00229885	0.00229885	0.00229885	0	0.00229885	0	0.00229885	0.00229885	0.0045977	0.0045977
Mac.mac-26371-2_ITS2-Eutar-Ff	0.0045977	0.0045977	0.00229885	0.00229885	0.0114943	0.0045977	0.0045977	0.0045977	0.00689655	0.00689655	0.0045977	0.0045977	0.00229885	0.00689655	0.0045977	0.0045977	0.0045977	0.0045977	0.00229885	0.0045977	0.00229885	0.0045977	0.0045977	0.00689655	0.00689655	0.00229885
Mac.mac-31043-3_ITS2-Eutar-Ff	0	0	0.00229885	0.00229885	0.00689655	0	0	0	0.00229885	0.00229885	0	0.0045977	0.00229885	0.00229885	0	0	0	0	0.00229885	0	0.00229885	0	0	0.00229885	0.00229885	0.00229885	0.0045977
Mac.mac-31043-4_ITS2-Eutar-Ff	0	0	0.00229885	0.00229885	0.00689655	0	0	0	0.00229885	0.00229885	0	0.0045977	0.00229885	0.00229885	0	0	0	0	0.00229885	0	0.00229885	0	0	0.00229885	0.00229885	0.00229885	0.0045977	0
Mac.mac-31051_ITS2-Eutar-Ff	0.00689655	0.00689655	0.0091954	0.0091954	0	0.00689655	0.00689655	0.00689655	0.0045977	0.0091954	0.00689655	0.0114943	0.0091954	0.0091954	0.00689655	0.00689655	0.00689655	0.00689655	0.0091954	0.00689655	0.0091954	0.00689655	0.00689655	0.0045977	0.0091954	0.0091954	0.0114943	0.00689655	0.00689655
Mac.mac-31051-2_ITS2-Eutar-Ff	0	0	0.00229885	0.00229885	0.00689655	0	0	0	0.00229885	0.00229885	0	0.0045977	0.00229885	0.00229885	0	0	0	0	0.00229885	0	0.00229885	0	0	0.00229885	0.00229885	0.00229885	0.0045977	0	0	0.00689655

## Sheet: Mac.cf.pol
Mac.cf.pol-03297_ITS2-Eutar-Ff
Mac.cf.pol-03297-2_ITS2-Eutar-Ff	0
Mac.cf.pol-04254-2_ITS2-Eutar-Ff	0	0
Mac.cf.pol-07225_ITS2-Eutar-Ff	0	0	0
Mac.cf.pol-07271_ITS2-Eutar-Ff	0	0	0	0
Mac.cf.pol-07271-2_ITS2-Eutar-Ff	0	0	0	0	0
Mac.cf.pol-07731_ITS2-Eutar-Ff	0	0	0	0	0	0
Mac.cf.pol-07731-2_ITS2-Eutar-Ff	0	0	0	0	0	0	0
Mac.cf.pol-07973_ITS2-Eutar-Ff	0	0	0	0	0	0	0	0
Mac.cf.pol-07973-3_ITS2-Eutar-Ff	0	0	0	0	0	0	0	0	0
Mac.cf.pol-15811_ITS2-Eutar-Ff	0	0	0	0	0	0	0	0	0	0
Mac.cf.pol-17049_ITS2-Eutar-Ff	0	0	0	0	0	0	0	0	0	0	0
Mac.cf.pol-17309_ITS2-Eutar-Ff	0	0	0	0	0	0	0	0	0	0	0	0
Mac.cf.pol-17309-2_ITS2-Eutar-Ff	0	0	0	0	0	0	0	0	0	0	0	0	0
Mac.cf.pol-23558_ITS2-Eutar-Ff	0	0	0	0	0	0	0	0	0	0	0	0	0	0
Mac.cf.pol-25157_ITS2-Eutar-Ff	0	0	0	0	0	0	0	0	0	0	0	0	0	0	0
Mac.cf.pol-25179-2_ITS2-Eutar-Ff	0	0	0	0	0	0	0	0	0	0	0	0	0	0	0	0
Mac.cf.pol-25897_ITS2-Eutar-Ff	0.0025	0.0025	0.0025	0.0025	0.0025	0.0025	0.0025	0.0025	0.0025	0.0025	0.0025	0.0025	0.0025	0.0025	0.0025	0.0025	0.0025
Mac.cf.pol-25897-2_ITS2-Eutar-Ff	0	0	0	0	0	0	0	0	0	0	0	0	0	0	0	0	0	0.0025
Mac.cf.pol-31047_ITS2-Eutar-Ff	0	0	0	0	0	0	0	0	0	0	0	0	0	0	0	0	0	0.0025	0
Mac.cf.pol-31047-2_ITS2-Eutar-Ff	0	0	0	0	0	0	0	0	0	0	0	0	0	0	0	0	0	0.0025	0	0
Mac.cf.pol-31052_ITS2-Eutar-Ff	0	0	0	0	0	0	0	0	0	0	0	0	0	0	0	0	0	0.0025	0	0	0
Mac.cf.pol-31052-2_ITS2-Eutar-Ff	0	0	0	0	0	0	0	0	0	0	0	0	0	0	0	0	0	0.0025	0	0	0	0
Mac.cf.pol-31146_ITS2-Eutar-Ff	0	0	0	0	0	0	0	0	0	0	0	0	0	0	0	0	0	0.0025	0	0	0	0	0
Mac.cf.pol-31146-2_ITS2-Eutar-Ff	0	0	0	0	0	0	0	0	0	0	0	0	0	0	0	0	0	0.0025	0	0	0	0	0	0
Mac.cf.pol-37250_ITS2-Eutar-Ff	0	0	0	0	0	0	0	0	0	0	0	0	0	0	0	0	0	0.0025	0	0	0	0	0	0	0
Mac.cf.pol-38463_ITS2-Eutar-Ff	0	0	0	0	0	0	0	0	0	0	0	0	0	0	0	0	0	0.0025	0	0	0	0	0	0	0	0
Mac.cf.pol-38463-2_ITS2-Eutar-Ff	0	0	0	0	0	0	0	0	0	0	0	0	0	0	0	0	0	0.0025	0	0	0	0	0	0	0	0	0
Mac.cf.pol-39406_ITS2-Eutar-Ff	0.015	0.015	0.015	0.015	0.015	0.015	0.015	0.015	0.015	0.015	0.015	0.015	0.015	0.015	0.015	0.015	0.015	0.0175	0.015	0.015	0.015	0.015	0.015	0.015	0.015	0.015	0.015	0.015
Mac.cf.pol-39406-2_ITS2-Eutar-Ff	0.0175	0.0175	0.0175	0.0175	0.0175	0.0175	0.0175	0.0175	0.0175	0.0175	0.0175	0.0175	0.0175	0.0175	0.0175	0.0175	0.0175	0.02	0.0175	0.0175	0.0175	0.0175	0.0175	0.0175	0.0175	0.0175	0.0175	0.0175	0.0025
Mac.cf.pol-39424_ITS2-Eutar-Ff	0	0	0	0	0	0	0	0	0	0	0	0	0	0	0	0	0	0.0025	0	0	0	0	0	0	0	0	0	0	0.015	0.0175
Mac.cf.pol-39424-2_ITS2-Eutar-Ff	0	0	0	0	0	0	0	0	0	0	0	0	0	0	0	0	0	0.0025	0	0	0	0	0	0	0	0	0	0	0.015	0.0175	0
Mac.cf.pol-39825_ITS2-Eutar-Ff	0	0	0	0	0	0	0	0	0	0	0	0	0	0	0	0	0	0.0025	0	0	0	0	0	0	0	0	0	0	0.015	0.0175	0	0
Mac.cf.pol-39825-2_ITS2-Eutar-Ff	0	0	0	0	0	0	0	0	0	0	0	0	0	0	0	0	0	0.0025	0	0	0	0	0	0	0	0	0	0	0.015	0.0175	0	0	0
Mac.cf.pol-41348-2_ITS2-Eutar-Ff	0	0	0	0	0	0	0	0	0	0	0	0	0	0	0	0	0	0.0025	0	0	0	0	0	0	0	0	0	0	0.015	0.0175	0	0	0	0

## Sheet: Mac.pol
Mac.pol-H1.1_ITS2-Eutar-Ff
Mac.pol-H1.2_ITS2-Eutar-Ff	0
Mac.pol-01520_ITS2-Eutar-Ff	0	0
Mac.pol-01944-2_ITS2-Eutar-Ff	0	0	0
Mac.pol-04282_ITS2-Eutar-Ff	0	0	0	0
Mac.pol-14769_ITS2-Eutar-Ff	0.002457	0.002457	0.002457	0.002457	0.002457
Mac.pol-14769-2_ITS2-Eutar-Ff	0	0	0	0	0	0.002457
Mac.pol-14916-2_ITS2-Eutar-Ff	0	0	0	0	0	0.002457	0
Mac.pol-17072_ITS2-Eutar-Ff	0	0	0	0	0	0.002457	0	0
Mac.pol-17072-2_ITS2-Eutar-Ff	0	0	0	0	0	0.002457	0	0	0
Mac.pol-17262_ITS2-Eutar-Ff	0	0	0	0	0	0.002457	0	0	0	0
Mac.pol-17264_ITS2-Eutar-Ff	0	0	0	0	0	0.002457	0	0	0	0	0
Mac.pol-17264-2_ITS2-Eutar-Ff	0	0	0	0	0	0.002457	0	0	0	0	0	0
Mac.pol-20739_ITS2-Eutar-Ff	0.004914	0.004914	0.004914	0.004914	0.004914	0.00737101	0.004914	0.004914	0.004914	0.004914	0.004914	0.004914	0.004914
Mac.pol-20739-2_ITS2-Eutar-Ff	0.002457	0.002457	0.002457	0.002457	0.002457	0.004914	0.002457	0.002457	0.002457	0.002457	0.002457	0.002457	0.002457	0.002457
Mac.pol-20746_ITS2-Eutar-Ff	0	0	0	0	0	0.002457	0	0	0	0	0	0	0	0.004914	0.002457
Mac.pol-20746-2_ITS2-Eutar-Ff	0	0	0	0	0	0.002457	0	0	0	0	0	0	0	0.004914	0.002457	0
Mac.pol-23866_ITS2-Eutar-Ff	0	0	0	0	0	0.002457	0	0	0	0	0	0	0	0.004914	0.002457	0	0
Mac.pol-23955_ITS2-Eutar-Ff	0	0	0	0	0	0.002457	0	0	0	0	0	0	0	0.004914	0.002457	0	0	0
Mac.pol-24845_ITS2-Eutar-Ff	0.002457	0.002457	0.002457	0.002457	0.002457	0.004914	0.002457	0.002457	0.002457	0.002457	0.002457	0.002457	0.002457	0.00737101	0.004914	0.002457	0.002457	0.002457	0.002457
Mac.pol-27124_ITS2-Eutar-Ff	0.002457	0.002457	0.002457	0.002457	0.002457	0.004914	0.002457	0.002457	0.002457	0.002457	0.002457	0.002457	0.002457	0.002457	0.004914	0.002457	0.002457	0.002457	0.002457	0.004914
Mac.pol-27132_ITS2-Eutar-Ff	0	0	0	0	0	0.002457	0	0	0	0	0	0	0	0.004914	0.002457	0	0	0	0	0.002457	0.002457
Mac.pol-27132-2_ITS2-Eutar-Ff	0	0	0	0	0	0.002457	0	0	0	0	0	0	0	0.004914	0.002457	0	0	0	0	0.002457	0.002457	0
Mac.pol-28088_ITS2-Eutar-Ff	0.002457	0.002457	0.002457	0.002457	0.002457	0.004914	0.002457	0.002457	0.002457	0.002457	0.002457	0.002457	0.002457	0.002457	0	0.002457	0.002457	0.002457	0.002457	0.004914	0.004914	0.002457	0.002457
Mac.pol-28088-2_ITS2-Eutar-Ff	0.002457	0.002457	0.002457	0.002457	0.002457	0.004914	0.002457	0.002457	0.002457	0.002457	0.002457	0.002457	0.002457	0.00737101	0.004914	0.002457	0.002457	0.002457	0.002457	0.004914	0.004914	0.002457	0.002457	0.004914
Mac.pol-32054_ITS2-Eutar-Ff	0	0	0	0	0	0.002457	0	0	0	0	0	0	0	0.004914	0.002457	0	0	0	0	0.002457	0.002457	0	0	0.002457	0.002457
Mac.pol-32054-2_ITS2-Eutar-Ff	0.002457	0.002457	0.002457	0.002457	0.002457	0.004914	0.002457	0.002457	0.002457	0.002457	0.002457	0.002457	0.002457	0.002457	0.004914	0.002457	0.002457	0.002457	0.002457	0.004914	0	0.002457	0.002457	0.004914	0.004914	0.002457
Mac.pol-34393_ITS2-Eutar-Ff	0	0	0	0	0	0.002457	0	0	0	0	0	0	0	0.004914	0.002457	0	0	0	0	0.002457	0.002457	0	0	0.002457	0.002457	0	0.002457
Mac.pol-34393-2_ITS2-Eutar-Ff	0	0	0	0	0	0.002457	0	0	0	0	0	0	0	0.004914	0.002457	0	0	0	0	0.002457	0.002457	0	0	0.002457	0.002457	0	0.002457	0
Mac.pol-38459_ITS2-Eutar-Ff	0.002457	0.002457	0.002457	0.002457	0.002457	0.004914	0.002457	0.002457	0.002457	0.002457	0.002457	0.002457	0.002457	0.00737101	0.004914	0.002457	0.002457	0.002457	0.002457	0.004914	0.004914	0.002457	0.002457	0.004914	0.004914	0.002457	0.004914	0.002457	0.002457
Mac.pol-38459-2_ITS2-Eutar-Ff	0	0	0	0	0	0.002457	0	0	0	0	0	0	0	0.004914	0.002457	0	0	0	0	0.002457	0.002457	0	0	0.002457	0.002457	0	0.002457	0	0	0.002457

## Sheet: Mac.sco
Mac.sco-00292_ITS2-Eutar-Ff
Mac.sco-00379_ITS2-Eutar-Ff	0
Mac.sco-00379-2_ITS2-Eutar-Ff	0	0
Mac.sco-01428_ITS2-Eutar-Ff	0	0	0
Mac.sco-02379-2_ITS2-Eutar-Ff	0.00275482	0.00275482	0.00275482	0.00275482
Mac.sco-05896_ITS2-Eutar-Ff	0	0	0	0	0.00275482
Mac.sco-05953_ITS2-Eutar-Ff	0.00550964	0.00550964	0.00550964	0.00550964	0.00275482	0.00550964
Mac.sco-05953-2_ITS2-Eutar-Ff	0.00550964	0.00550964	0.00550964	0.00550964	0.00275482	0.00550964	0
Mac.sco-06477_ITS2-Eutar-Ff	0.00550964	0.00550964	0.00550964	0.00550964	0.00275482	0.00550964	0	0
Mac.sco-08230_ITS2-Eutar-Ff	0.00550964	0.00550964	0.00550964	0.00550964	0.00275482	0.00550964	0	0	0
Mac.sco-08231_ITS2-Eutar-Ff	0.00275482	0.00275482	0.00275482	0.00275482	0.00550964	0.00275482	0.00275482	0.00275482	0.00275482	0.00275482
Mac.sco-09915_ITS2-Eutar-Ff	0.00550964	0.00550964	0.00550964	0.00550964	0.00275482	0.00550964	0	0	0	0	0.00275482
Mac.sco-09915-2_ITS2-Eutar-Ff	0.00550964	0.00550964	0.00550964	0.00550964	0.00275482	0.00550964	0	0	0	0	0.00275482	0
Mac.sco-11711_ITS2-Eutar-Ff	0	0	0	0	0.00275482	0	0.00550964	0.00550964	0.00550964	0.00550964	0.00275482	0.00550964	0.00550964
Mac.sco-11906_ITS2-Eutar-Ff	0.00550964	0.00550964	0.00550964	0.00550964	0.00275482	0.00550964	0	0	0	0	0.00275482	0	0	0.00550964
Mac.sco-11906-2_ITS2-Eutar-Ff	0.00550964	0.00550964	0.00550964	0.00550964	0.00275482	0.00550964	0	0	0	0	0.00275482	0	0	0.00550964	0
Mac.sco-12147-2_ITS2-Eutar-Ff	0	0	0	0	0.00275482	0	0.00550964	0.00550964	0.00550964	0.00550964	0.00275482	0.00550964	0.00550964	0	0.00550964	0.00550964
Mac.sco-12147-4_ITS2-Eutar-Ff	0	0	0	0	0.00275482	0	0.00550964	0.00550964	0.00550964	0.00550964	0.00275482	0.00550964	0.00550964	0	0.00550964	0.00550964	0
Mac.sco-13022_ITS2-Eutar-Ff	0.00550964	0.00550964	0.00550964	0.00550964	0.00275482	0.00550964	0	0	0	0	0.00275482	0	0	0.00550964	0	0	0.00550964	0.00550964
Mac.sco-13022-2_ITS2-Eutar-Ff	0.00550964	0.00550964	0.00550964	0.00550964	0.00275482	0.00550964	0	0	0	0	0.00275482	0	0	0.00550964	0	0	0.00550964	0.00550964	0
Mac.sco-13319_ITS2-Eutar-Ff	0.00826446	0.00826446	0.00826446	0.00826446	0.0110193	0.00826446	0.00826446	0.00826446	0.00826446	0.00826446	0.00550964	0.00826446	0.00826446	0.00826446	0.00826446	0.00826446	0.00826446	0.00826446	0.00826446	0.00826446
Mac.sco-13988_ITS2-Eutar-Ff	0.0110193	0.0110193	0.0110193	0.0110193	0.0137741	0.0110193	0.0110193	0.0110193	0.0110193	0.0110193	0.00826446	0.0110193	0.0110193	0.0110193	0.0110193	0.0110193	0.0110193	0.0110193	0.0110193	0.0110193	0.00826446
Mac.sco-13988-2_ITS2-Eutar-Ff	0.00550964	0.00550964	0.00550964	0.00550964	0.00826446	0.00550964	0.00550964	0.00550964	0.00550964	0.00550964	0.00275482	0.00550964	0.00550964	0.00550964	0.00550964	0.00550964	0.00550964	0.00550964	0.00550964	0.00550964	0.00275482	0.00550964
Mac.sco-14855_ITS2-Eutar-Ff	0	0	0	0	0.00275482	0	0.00550964	0.00550964	0.00550964	0.00550964	0.00275482	0.00550964	0.00550964	0	0.00550964	0.00550964	0	0	0.00550964	0.00550964	0.00826446	0.0110193	0.00550964
Mac.sco-14855-2_ITS2-Eutar-Ff	0	0	0	0	0.00275482	0	0.00550964	0.00550964	0.00550964	0.00550964	0.00275482	0.00550964	0.00550964	0	0.00550964	0.00550964	0	0	0.00550964	0.00550964	0.00826446	0.0110193	0.00550964	0
Mac.sco-14857-2_ITS2-Eutar-Ff	0.00275482	0.00275482	0.00275482	0.00275482	0.00550964	0.00275482	0.00275482	0.00275482	0.00275482	0.00275482	0	0.00275482	0.00275482	0.00275482	0.00275482	0.00275482	0.00275482	0.00275482	0.00275482	0.00275482	0.00550964	0.00826446	0.00275482	0.00275482	0.00275482
Mac.sco-14863_ITS2-Eutar-Ff	0.00275482	0.00275482	0.00275482	0.00275482	0	0.00275482	0.00275482	0.00275482	0.00275482	0.00275482	0.00550964	0.00275482	0.00275482	0.00275482	0.00275482	0.00275482	0.00275482	0.00275482	0.00275482	0.00275482	0.0110193	0.0137741	0.00826446	0.00275482	0.00275482	0.00550964
Mac.sco-14863-2_ITS2-Eutar-Ff	0	0	0	0	0.00275482	0	0.00550964	0.00550964	0.00550964	0.00550964	0.00275482	0.00550964	0.00550964	0	0.00550964	0.00550964	0	0	0.00550964	0.00550964	0.00826446	0.0110193	0.00550964	0	0	0.00275482	0.00275482
Mac.sco-14897_ITS2-Eutar-Ff	0	0	0	0	0.00275482	0	0.00550964	0.00550964	0.00550964	0.00550964	0.00275482	0.00550964	0.00550964	0	0.00550964	0.00550964	0	0	0.00550964	0.00550964	0.00826446	0.0110193	0.00550964	0	0	0.00275482	0.00275482	0
Mac.sco-14897-2_ITS2-Eutar-Ff	0	0	0	0	0.00275482	0	0.00550964	0.00550964	0.00550964	0.00550964	0.00275482	0.00550964	0.00550964	0	0.00550964	0.00550964	0	0	0.00550964	0.00550964	0.00826446	0.0110193	0.00550964	0	0	0.00275482	0.00275482	0	0
Mac.sco-14898_ITS2-Eutar-Ff	0.00275482	0.00275482	0.00275482	0.00275482	0.00550964	0.00275482	0.00275482	0.00275482	0.00275482	0.00275482	0	0.00275482	0.00275482	0.00275482	0.00275482	0.00275482	0.00275482	0.00275482	0.00275482	0.00275482	0.00550964	0.00826446	0.00275482	0.00275482	0.00275482	0	0.00550964	0.00275482	0.00275482	0.00275482
Mac.sco-14898-2_ITS2-Eutar-Ff	0.00275482	0.00275482	0.00275482	0.00275482	0.00550964	0.00275482	0.00275482	0.00275482	0.00275482	0.00275482	0	0.00275482	0.00275482	0.00275482	0.00275482	0.00275482	0.00275482	0.00275482	0.00275482	0.00275482	0.00550964	0.00826446	0.00275482	0.00275482	0.00275482	0	0.00550964	0.00275482	0.00275482	0.00275482	0
Mac.sco-14914_ITS2-Eutar-Ff	0.00550964	0.00550964	0.00550964	0.00550964	0.00275482	0.00550964	0	0	0	0	0.00275482	0	0	0.00550964	0	0	0.00550964	0.00550964	0	0	0.00826446	0.0110193	0.00550964	0.00550964	0.00550964	0.00275482	0.00275482	0.00550964	0.00550964	0.00550964	0.00275482	0.00275482
Mac.sco-14914-2_ITS2-Eutar-Ff	0	0	0	0	0.00275482	0	0.00550964	0.00550964	0.00550964	0.00550964	0.00275482	0.00550964	0.00550964	0	0.00550964	0.00550964	0	0	0.00550964	0.00550964	0.00826446	0.0110193	0.00550964	0	0	0.00275482	0.00275482	0	0	0	0.00275482	0.00275482	0.00550964
Mac.sco-14920_ITS2-Eutar-Ff	0.00550964	0.00550964	0.00550964	0.00550964	0.00275482	0.00550964	0	0	0	0	0.00275482	0	0	0.00550964	0	0	0.00550964	0.00550964	0	0	0.00826446	0.0110193	0.00550964	0.00550964	0.00550964	0.00275482	0.00275482	0.00550964	0.00550964	0.00550964	0.00275482	0.00275482	0	0.00550964
Mac.sco-14920-2_ITS2-Eutar-Ff	0.00550964	0.00550964	0.00550964	0.00550964	0.00275482	0.00550964	0	0	0	0	0.00275482	0	0	0.00550964	0	0	0.00550964	0.00550964	0	0	0.00826446	0.0110193	0.00550964	0.00550964	0.00550964	0.00275482	0.00275482	0.00550964	0.00550964	0.00550964	0.00275482	0.00275482	0	0.00550964	0
Mac.sco-15811-2_ITS2-Eutar-Ff	0.00550964	0.00550964	0.00550964	0.00550964	0.00275482	0.00550964	0	0	0	0	0.00275482	0	0	0.00550964	0	0	0.00550964	0.00550964	0	0	0.00826446	0.0110193	0.00550964	0.00550964	0.00550964	0.00275482	0.00275482	0.00550964	0.00550964	0.00550964	0.00275482	0.00275482	0	0.00550964	0	0
Mac.sco-18590_ITS2-Eutar-Ff	0.00275482	0.00275482	0.00275482	0.00275482	0	0.00275482	0.00275482	0.00275482	0.00275482	0.00275482	0.00550964	0.00275482	0.00275482	0.00275482	0.00275482	0.00275482	0.00275482	0.00275482	0.00275482	0.00275482	0.0110193	0.0137741	0.00826446	0.00275482	0.00275482	0.00550964	0	0.00275482	0.00275482	0.00275482	0.00550964	0.00550964	0.00275482	0.00275482	0.00275482	0.00275482	0.00275482
Mac.sco-19356-2_ITS2-Eutar-Ff	0.00550964	0.00550964	0.00550964	0.00550964	0.00275482	0.00550964	0	0	0	0	0.00275482	0	0	0.00550964	0	0	0.00550964	0.00550964	0	0	0.00826446	0.0110193	0.00550964	0.00550964	0.00550964	0.00275482	0.00275482	0.00550964	0.00550964	0.00550964	0.00275482	0.00275482	0	0.00550964	0	0	0	0.00275482
Mac.sco-20258_ITS2-Eutar-Ff	0	0	0	0	0.00275482	0	0.00550964	0.00550964	0.00550964	0.00550964	0.00275482	0.00550964	0.00550964	0	0.00550964	0.00550964	0	0	0.00550964	0.00550964	0.00826446	0.0110193	0.00550964	0	0	0.00275482	0.00275482	0	0	0	0.00275482	0.00275482	0.00550964	0	0.00550964	0.00550964	0.00550964	0.00275482	0.00550964
Mac.sco-20258-2_ITS2-Eutar-Ff	0.00550964	0.00550964	0.00550964	0.00550964	0.00275482	0.00550964	0	0	0	0	0.00275482	0	0	0.00550964	0	0	0.00550964	0.00550964	0	0	0.00826446	0.0110193	0.00550964	0.00550964	0.00550964	0.00275482	0.00275482	0.00550964	0.00550964	0.00550964	0.00275482	0.00275482	0	0.00550964	0	0	0	0.00275482	0	0.00550964
Mac.sco-20269_ITS2-Eutar-Ff	0.00275482	0.00275482	0.00275482	0.00275482	0.00550964	0.00275482	0.00275482	0.00275482	0.00275482	0.00275482	0	0.00275482	0.00275482	0.00275482	0.00275482	0.00275482	0.00275482	0.00275482	0.00275482	0.00275482	0.00550964	0.00826446	0.00275482	0.00275482	0.00275482	0	0.00550964	0.00275482	0.00275482	0.00275482	0	0	0.00275482	0.00275482	0.00275482	0.00275482	0.00275482	0.00550964	0.00275482	0.00275482	0.00275482
Mac.sco-20529_ITS2-Eutar-Ff	0	0	0	0	0.00275482	0	0.00550964	0.00550964	0.00550964	0.00550964	0.00275482	0.00550964	0.00550964	0	0.00550964	0.00550964	0	0	0.00550964	0.00550964	0.00826446	0.0110193	0.00550964	0	0	0.00275482	0.00275482	0	0	0	0.00275482	0.00275482	0.00550964	0	0.00550964	0.00550964	0.00550964	0.00275482	0.00550964	0	0.00550964	0.00275482
Mac.sco-20710_ITS2-Eutar-Ff	0.00826446	0.00826446	0.00826446	0.00826446	0.0110193	0.00826446	0.00826446	0.00826446	0.00826446	0.00826446	0.00550964	0.00826446	0.00826446	0.00826446	0.00826446	0.00826446	0.00826446	0.00826446	0.00826446	0.00826446	0	0.00826446	0.00275482	0.00826446	0.00826446	0.00550964	0.0110193	0.00826446	0.00826446	0.00826446	0.00550964	0.00550964	0.00826446	0.00826446	0.00826446	0.00826446	0.00826446	0.0110193	0.00826446	0.00826446	0.00826446	0.00550964	0.00826446
Mac.sco-20710-2_ITS2-Eutar-Ff	0.00826446	0.00826446	0.00826446	0.00826446	0.0110193	0.00826446	0.00826446	0.00826446	0.00826446	0.00826446	0.00550964	0.00826446	0.00826446	0.00826446	0.00826446	0.00826446	0.00826446	0.00826446	0.00826446	0.00826446	0	0.00826446	0.00275482	0.00826446	0.00826446	0.00550964	0.0110193	0.00826446	0.00826446	0.00826446	0.00550964	0.00550964	0.00826446	0.00826446	0.00826446	0.00826446	0.00826446	0.0110193	0.00826446	0.00826446	0.00826446	0.00550964	0.00826446	0
Mac.sco-20712_ITS2-Eutar-Ff	0.00275482	0.00275482	0.00275482	0.00275482	0.00550964	0.00275482	0.00275482	0.00275482	0.00275482	0.00275482	0	0.00275482	0.00275482	0.00275482	0.00275482	0.00275482	0.00275482	0.00275482	0.00275482	0.00275482	0.00550964	0.00826446	0.00275482	0.00275482	0.00275482	0	0.00550964	0.00275482	0.00275482	0.00275482	0	0	0.00275482	0.00275482	0.00275482	0.00275482	0.00275482	0.00550964	0.00275482	0.00275482	0.00275482	0	0.00275482	0.00550964	0.00550964
Mac.sco-20712-2_ITS2-Eutar-Ff	0.00826446	0.00826446	0.00826446	0.00826446	0.00550964	0.00826446	0.00275482	0.00275482	0.00275482	0.00275482	0.00550964	0.00275482	0.00275482	0.00826446	0.00275482	0.00275482	0.00826446	0.00826446	0.00275482	0.00275482	0.00550964	0.0137741	0.00826446	0.00826446	0.00826446	0.00550964	0.00550964	0.00826446	0.00826446	0.00826446	0.00550964	0.00550964	0.00275482	0.00826446	0.00275482	0.00275482	0.00275482	0.00550964	0.00275482	0.00826446	0.00275482	0.00550964	0.00826446	0.00550964	0.00550964	0.00550964
Mac.sco-20717_ITS2-Eutar-Ff	0.00550964	0.00550964	0.00550964	0.00550964	0.00275482	0.00550964	0	0	0	0	0.00275482	0	0	0.00550964	0	0	0.00550964	0.00550964	0	0	0.00826446	0.0110193	0.00550964	0.00550964	0.00550964	0.00275482	0.00275482	0.00550964	0.00550964	0.00550964	0.00275482	0.00275482	0	0.00550964	0	0	0	0.00275482	0	0.00550964	0	0.00275482	0.00550964	0.00826446	0.00826446	0.00275482	0.00275482
Mac.sco-20717-2_ITS2-Eutar-Ff	0.00550964	0.00550964	0.00550964	0.00550964	0.00275482	0.00550964	0	0	0	0	0.00275482	0	0	0.00550964	0	0	0.00550964	0.00550964	0	0	0.00826446	0.0110193	0.00550964	0.00550964	0.00550964	0.00275482	0.00275482	0.00550964	0.00550964	0.00550964	0.00275482	0.00275482	0	0.00550964	0	0	0	0.00275482	0	0.00550964	0	0.00275482	0.00550964	0.00826446	0.00826446	0.00275482	0.00275482	0
Mac.sco-20719_ITS2-Eutar-Ff	0.00550964	0.00550964	0.00550964	0.00550964	0.00275482	0.00550964	0	0	0	0	0.00275482	0	0	0.00550964	0	0	0.00550964	0.00550964	0	0	0.00826446	0.0110193	0.00550964	0.00550964	0.00550964	0.00275482	0.00275482	0.00550964	0.00550964	0.00550964	0.00275482	0.00275482	0	0.00550964	0	0	0	0.00275482	0	0.00550964	0	0.00275482	0.00550964	0.00826446	0.00826446	0.00275482	0.00275482	0	0
Mac.sco-20719-2_ITS2-Eutar-Ff	0.00550964	0.00550964	0.00550964	0.00550964	0.00275482	0.00550964	0	0	0	0	0.00275482	0	0	0.00550964	0	0	0.00550964	0.00550964	0	0	0.00826446	0.0110193	0.00550964	0.00550964	0.00550964	0.00275482	0.00275482	0.00550964	0.00550964	0.00550964	0.00275482	0.00275482	0	0.00550964	0	0	0	0.00275482	0	0.00550964	0	0.00275482	0.00550964	0.00826446	0.00826446	0.00275482	0.00275482	0	0
Mac.sco-21768_ITS2-Eutar-Ff	0.00275482	0.00275482	0.00275482	0.00275482	0.00550964	0.00275482	0.00275482	0.00275482	0.00275482	0.00275482	0	0.00275482	0.00275482	0.00275482	0.00275482	0.00275482	0.00275482	0.00275482	0.00275482	0.00275482	0.00550964	0.00826446	0.00275482	0.00275482	0.00275482	0	0.00550964	0.00275482	0.00275482	0.00275482	0	0	0.00275482	0.00275482	0.00275482	0.00275482	0.00275482	0.00550964	0.00275482	0.00275482	0.00275482	0	0.00275482	0.00550964	0.00550964	0	0.00550964	0.00275482	0.00275482
Mac.sco-21768-2_ITS2-Eutar-Ff	0	0	0	0	0.00275482	0	0.00550964	0.00550964	0.00550964	0.00550964	0.00275482	0.00550964	0.00550964	0	0.00550964	0.00550964	0	0	0.00550964	0.00550964	0.00826446	0.0110193	0.00550964	0	0	0.00275482	0.00275482	0	0	0	0.00275482	0.00275482	0.00550964	0	0.00550964	0.00550964	0.00550964	0.00275482	0.00550964	0	0.00550964	0.00275482	0	0.00826446	0.00826446	0.00275482	0.00826446	0.00550964	0.00550964
Mac.sco-21855_ITS2-Eutar-Ff	0.00275482	0.00275482	0.00275482	0.00275482	0.00550964	0.00275482	0.00275482	0.00275482	0.00275482	0.00275482	0	0.00275482	0.00275482	0.00275482	0.00275482	0.00275482	0.00275482	0.00275482	0.00275482	0.00275482	0.00550964	0.00826446	0.00275482	0.00275482	0.00275482	0	0.00550964	0.00275482	0.00275482	0.00275482	0	0	0.00275482	0.00275482	0.00275482	0.00275482	0.00275482	0.00550964	0.00275482	0.00275482	0.00275482	0	0.00275482	0.00550964	0.00550964	0	0.00550964	0.00275482	0.00275482
Mac.sco-21855-2_ITS2-Eutar-Ff	0.00275482	0.00275482	0.00275482	0.00275482	0.00550964	0.00275482	0.00275482	0.00275482	0.00275482	0.00275482	0	0.00275482	0.00275482	0.00275482	0.00275482	0.00275482	0.00275482	0.00275482	0.00275482	0.00275482	0.00550964	0.00826446	0.00275482	0.00275482	0.00275482	0	0.00550964	0.00275482	0.00275482	0.00275482	0	0	0.00275482	0.00275482	0.00275482	0.00275482	0.00275482	0.00550964	0.00275482	0.00275482	0.00275482	0	0.00275482	0.00550964	0.00550964	0	0.00550964	0.00275482	0.00275482
Mac.sco-22901_ITS2-Eutar-Ff	0	0	0	0	0.00275482	0	0.00550964	0.00550964	0.00550964	0.00550964	0.00275482	0.00550964	0.00550964	0	0.00550964	0.00550964	0	0	0.00550964	0.00550964	0.00826446	0.0110193	0.00550964	0	0	0.00275482	0.00275482	0	0	0	0.00275482	0.00275482	0.00550964	0	0.00550964	0.00550964	0.00550964	0.00275482	0.00550964	0	0.00550964	0.00275482	0	0.00826446	0.00826446	0.00275482	0.00826446	0.00550964	0.00550964
Mac.sco-22901-2_ITS2-Eutar-Ff	0	0	0	0	0.00275482	0	0.00550964	0.00550964	0.00550964	0.00550964	0.00275482	0.00550964	0.00550964	0	0.00550964	0.00550964	0	0	0.00550964	0.00550964	0.00826446	0.0110193	0.00550964	0	0	0.00275482	0.00275482	0	0	0	0.00275482	0.00275482	0.00550964	0	0.00550964	0.00550964	0.00550964	0.00275482	0.00550964	0	0.00550964	0.00275482	0	0.00826446	0.00826446	0.00275482	0.00826446	0.00550964	0.00550964
Mac.sco-23880_ITS2-Eutar-Ff	0.00275482	0.00275482	0.00275482	0.00275482	0	0.00275482	0.00275482	0.00275482	0.00275482	0.00275482	0.00550964	0.00275482	0.00275482	0.00275482	0.00275482	0.00275482	0.00275482	0.00275482	0.00275482	0.00275482	0.0110193	0.0137741	0.00826446	0.00275482	0.00275482	0.00550964	0	0.00275482	0.00275482	0.00275482	0.00550964	0.00550964	0.00275482	0.00275482	0.00275482	0.00275482	0.00275482	0	0.00275482	0.00275482	0.00275482	0.00550964	0.00275482	0.0110193	0.0110193	0.00550964	0.00550964	0.00275482	0.00275482
Mac.sco-23880-2_ITS2-Eutar-Ff	0	0	0	0	0.00275482	0	0.00550964	0.00550964	0.00550964	0.00550964	0.00275482	0.00550964	0.00550964	0	0.00550964	0.00550964	0	0	0.00550964	0.00550964	0.00826446	0.0110193	0.00550964	0	0	0.00275482	0.00275482	0	0	0	0.00275482	0.00275482	0.00550964	0	0.00550964	0.00550964	0.00550964	0.00275482	0.00550964	0	0.00550964	0.00275482	0	0.00826446	0.00826446	0.00275482	0.00826446	0.00550964	0.00550964
Mac.sco-23881_ITS2-Eutar-Ff	0.00826446	0.00826446	0.00826446	0.00826446	0.0110193	0.00826446	0.00826446	0.00826446	0.00826446	0.00826446	0.00550964	0.00826446	0.00826446	0.00826446	0.00826446	0.00826446	0.00826446	0.00826446	0.00826446	0.00826446	0	0.00826446	0.00275482	0.00826446	0.00826446	0.00550964	0.0110193	0.00826446	0.00826446	0.00826446	0.00550964	0.00550964	0.00826446	0.00826446	0.00826446	0.00826446	0.00826446	0.0110193	0.00826446	0.00826446	0.00826446	0.00550964	0.00826446	0	0	0.00550964	0.00550964	0.00826446	0.00826446
Mac.sco-23881-2_ITS2-Eutar-Ff	0.00550964	0.00550964	0.00550964	0.00550964	0.00826446	0.00550964	0.00550964	0.00550964	0.00550964	0.00550964	0.00275482	0.00550964	0.00550964	0.00550964	0.00550964	0.00550964	0.00550964	0.00550964	0.00550964	0.00550964	0.00275482	0.00550964	0	0.00550964	0.00550964	0.00275482	0.00826446	0.00550964	0.00550964	0.00550964	0.00275482	0.00275482	0.00550964	0.00550964	0.00550964	0.00550964	0.00550964	0.00826446	0.00550964	0.00550964	0.00550964	0.00275482	0.00550964	0.00275482	0.00275482	0.00275482	0.00826446	0.00550964	0.00550964
Mac.sco-23882_ITS2-Eutar-Ff	0.00550964	0.00550964	0.00550964	0.00550964	0.00275482	0.00550964	0	0	0	0	0.00275482	0	0	0.00550964	0	0	0.00550964	0.00550964	0	0	0.00826446	0.0110193	0.00550964	0.00550964	0.00550964	0.00275482	0.00275482	0.00550964	0.00550964	0.00550964	0.00275482	0.00275482	0	0.00550964	0	0	0	0.00275482	0	0.00550964	0	0.00275482	0.00550964	0.00826446	0.00826446	0.00275482	0.00275482	0	0
Mac.sco-23882-2_ITS2-Eutar-Ff	0.00550964	0.00550964	0.00550964	0.00550964	0.00275482	0.00550964	0	0	0	0	0.00275482	0	0	0.00550964	0	0	0.00550964	0.00550964	0	0	0.00826446	0.0110193	0.00550964	0.00550964	0.00550964	0.00275482	0.00275482	0.00550964	0.00550964	0.00550964	0.00275482	0.00275482	0	0.00550964	0	0	0	0.00275482	0	0.00550964	0	0.00275482	0.00550964	0.00826446	0.00826446	0.00275482	0.00275482	0	0
Mac.sco-23887_ITS2-Eutar-Ff	0.00275482	0.00275482	0.00275482	0.00275482	0.00550964	0.00275482	0.00826446	0.00826446	0.00826446	0.00826446	0.00550964	0.00826446	0.00826446	0.00275482	0.00826446	0.00826446	0.00275482	0.00275482	0.00826446	0.00826446	0.0110193	0.00826446	0.00826446	0.00275482	0.00275482	0.00550964	0.00550964	0.00275482	0.00275482	0.00275482	0.00550964	0.00550964	0.00826446	0.00275482	0.00826446	0.00826446	0.00826446	0.00550964	0.00826446	0.00275482	0.00826446	0.00550964	0.00275482	0.0110193	0.0110193	0.00550964	0.0110193	0.00826446	0.00826446
Mac.sco-23887-2_ITS2-Eutar-Ff	0.00550964	0.00550964	0.00550964	0.00550964	0.00275482	0.00550964	0	0	0	0	0.00275482	0	0	0.00550964	0	0	0.00550964	0.00550964	0	0	0.00826446	0.0110193	0.00550964	0.00550964	0.00550964	0.00275482	0.00275482	0.00550964	0.00550964	0.00550964	0.00275482	0.00275482	0	0.00550964	0	0	0	0.00275482	0	0.00550964	0	0.00275482	0.00550964	0.00826446	0.00826446	0.00275482	0.00275482	0	0
Mac.sco-23955-2_ITS2-Eutar-Ff	0	0	0	0	0.00275482	0	0.00550964	0.00550964	0.00550964	0.00550964	0.00275482	0.00550964	0.00550964	0	0.00550964	0.00550964	0	0	0.00550964	0.00550964	0.00826446	0.0110193	0.00550964	0	0	0.00275482	0.00275482	0	0	0	0.00275482	0.00275482	0.00550964	0	0.00550964	0.00550964	0.00550964	0.00275482	0.00550964	0	0.00550964	0.00275482	0	0.00826446	0.00826446	0.00275482	0.00826446	0.00550964	0.00550964
Mac.sco-24730_ITS2-Eutar-Ff	0.00550964	0.00550964	0.00550964	0.00550964	0.00275482	0.00550964	0	0	0	0	0.00275482	0	0	0.00550964	0	0	0.00550964	0.00550964	0	0	0.00826446	0.0110193	0.00550964	0.00550964	0.00550964	0.00275482	0.00275482	0.00550964	0.00550964	0.00550964	0.00275482	0.00275482	0	0.00550964	0	0	0	0.00275482	0	0.00550964	0	0.00275482	0.00550964	0.00826446	0.00826446	0.00275482	0.00275482	0	0
Mac.sco-24730-2_ITS2-Eutar-Ff	0.00550964	0.00550964	0.00550964	0.00550964	0.00275482	0.00550964	0	0	0	0	0.00275482	0	0	0.00550964	0	0	0.00550964	0.00550964	0	0	0.00826446	0.0110193	0.00550964	0.00550964	0.00550964	0.00275482	0.00275482	0.00550964	0.00550964	0.00550964	0.00275482	0.00275482	0	0.00550964	0	0	0	0.00275482	0	0.00550964	0	0.00275482	0.00550964	0.00826446	0.00826446	0.00275482	0.00275482	0	0
Mac.sco-25134_ITS2-Eutar-Ff	0.00550964	0.00550964	0.00550964	0.00550964	0.00275482	0.00550964	0	0	0	0	0.00275482	0	0	0.00550964	0	0	0.00550964	0.00550964	0	0	0.00826446	0.0110193	0.00550964	0.00550964	0.00550964	0.00275482	0.00275482	0.00550964	0.00550964	0.00550964	0.00275482	0.00275482	0	0.00550964	0	0	0	0.00275482	0	0.00550964	0	0.00275482	0.00550964	0.00826446	0.00826446	0.00275482	0.00275482	0	0
Mac.sco-25134-2_ITS2-Eutar-Ff	0.00550964	0.00550964	0.00550964	0.00550964	0.00275482	0.00550964	0	0	0	0	0.00275482	0	0	0.00550964	0	0	0.00550964	0.00550964	0	0	0.00826446	0.0110193	0.00550964	0.00550964	0.00550964	0.00275482	0.00275482	0.00550964	0.00550964	0.00550964	0.00275482	0.00275482	0	0.00550964	0	0	0	0.00275482	0	0.00550964	0	0.00275482	0.00550964	0.00826446	0.00826446	0.00275482	0.00275482	0	0
Mac.sco-31043_ITS2-Eutar-Ff	0.00550964	0.00550964	0.00550964	0.00550964	0.00275482	0.00550964	0	0	0	0	0.00275482	0	0	0.00550964	0	0	0.00550964	0.00550964	0	0	0.00826446	0.0110193	0.00550964	0.00550964	0.00550964	0.00275482	0.00275482	0.00550964	0.00550964	0.00550964	0.00275482	0.00275482	0	0.00550964	0	0	0	0.00275482	0	0.00550964	0	0.00275482	0.00550964	0.00826446	0.00826446	0.00275482	0.00275482	0	0
Mac.sco-31043-2_ITS2-Eutar-Ff	0.00275482	0.00275482	0.00275482	0.00275482	0.00550964	0.00275482	0.00275482	0.00275482	0.00275482	0.00275482	0	0.00275482	0.00275482	0.00275482	0.00275482	0.00275482	0.00275482	0.00275482	0.00275482	0.00275482	0.00550964	0.00826446	0.00275482	0.00275482	0.00275482	0	0.00550964	0.00275482	0.00275482	0.00275482	0	0	0.00275482	0.00275482	0.00275482	0.00275482	0.00275482	0.00550964	0.00275482	0.00275482	0.00275482	0	0.00275482	0.00550964	0.00550964	0	0.00550964	0.00275482	0.00275482
Mac.sco-31044_ITS2-Eutar-Ff	0.00550964	0.00550964	0.00550964	0.00550964	0.00275482	0.00550964	0	0	0	0	0.00275482	0	0	0.00550964	0	0	0.00550964	0.00550964	0	0	0.00826446	0.0110193	0.00550964	0.00550964	0.00550964	0.00275482	0.00275482	0.00550964	0.00550964	0.00550964	0.00275482	0.00275482	0	0.00550964	0	0	0	0.00275482	0	0.00550964	0	0.00275482	0.00550964	0.00826446	0.00826446	0.00275482	0.00275482	0	0
Mac.sco-31044-2_ITS2-Eutar-Ff	0.00550964	0.00550964	0.00550964	0.00550964	0.00275482	0.00550964	0	0	0	0	0.00275482	0	0	0.00550964	0	0	0.00550964	0.00550964	0	0	0.00826446	0.0110193	0.00550964	0.00550964	0.00550964	0.00275482	0.00275482	0.00550964	0.00550964	0.00550964	0.00275482	0.00275482	0	0.00550964	0	0	0	0.00275482	0	0.00550964	0	0.00275482	0.00550964	0.00826446	0.00826446	0.00275482	0.00275482	0	0
Mac.sco-34292_ITS2-Eutar-Ff	0.00826446	0.00826446	0.00826446	0.00826446	0.00550964	0.00826446	0.00826446	0.00826446	0.00826446	0.00826446	0.0110193	0.00826446	0.00826446	0.00826446	0.00826446	0.00826446	0.00826446	0.00826446	0.00826446	0.00826446	0.0110193	0.0137741	0.00826446	0.00826446	0.00826446	0.0110193	0.00550964	0.00826446	0.00826446	0.00826446	0.0110193	0.0110193	0.00826446	0.00826446	0.00826446	0.00826446	0.00826446	0.00550964	0.00826446	0.00826446	0.00826446	0.0110193	0.00826446	0.0110193	0.0110193	0.0110193	0.0110193	0.00826446	0.00826446
Mac.sco-34292-2_ITS2-Eutar-Ff	0.0110193	0.0110193	0.0110193	0.0110193	0.00826446	0.0110193	0.0110193	0.0110193	0.0110193	0.0110193	0.0137741	0.0110193	0.0110193	0.0110193	0.0110193	0.0110193	0.0110193	0.0110193	0.0110193	0.0110193	0.0137741	0.0165289	0.0110193	0.0110193	0.0110193	0.0137741	0.00826446	0.0110193	0.0110193	0.0110193	0.0137741	0.0137741	0.0110193	0.0110193	0.0110193	0.0110193	0.0110193	0.00826446	0.0110193	0.0110193	0.0110193	0.0137741	0.0110193	0.0137741	0.0137741	0.0137741	0.0137741	0.0110193	0.0110193
Mac.sco-34292-3_ITS2-Eutar-Rr	0.00550964	0.00550964	0.00550964	0.00550964	0.00826446	0.00550964	0.00550964	0.00550964	0.00550964	0.00550964	0.00275482	0.00550964	0.00550964	0.00550964	0.00550964	0.00550964	0.00550964	0.00550964	0.00550964	0.00550964	0.00826446	0.0110193	0.00550964	0.00550964	0.00550964	0.00275482	0.00826446	0.00550964	0.00550964	0.00550964	0.00275482	0.00275482	0.00550964	0.00550964	0.00550964	0.00550964	0.00550964	0.00826446	0.00550964	0.00550964	0.00550964	0.00275482	0.00550964	0.00826446	0.00826446	0.00275482	0.00826446	0.00550964	0.00550964
Mac.sco-38594_ITS2-Eutar-Ff	0.00550964	0.00550964	0.00550964	0.00550964	0.00275482	0.00550964	0	0	0	0	0.00275482	0	0	0.00550964	0	0	0.00550964	0.00550964	0	0	0.00826446	0.0110193	0.00550964	0.00550964	0.00550964	0.00275482	0.00275482	0.00550964	0.00550964	0.00550964	0.00275482	0.00275482	0	0.00550964	0	0	0	0.00275482	0	0.00550964	0	0.00275482	0.00550964	0.00826446	0.00826446	0.00275482	0.00275482	0	0
Mac.sco-38594-2_ITS2-Eutar-Ff	0.00550964	0.00550964	0.00550964	0.00550964	0.00275482	0.00550964	0	0	0	0	0.00275482	0	0	0.00550964	0	0	0.00550964	0.00550964	0	0	0.00826446	0.0110193	0.00550964	0.00550964	0.00550964	0.00275482	0.00275482	0.00550964	0.00550964	0.00550964	0.00275482	0.00275482	0	0.00550964	0	0	0	0.00275482	0	0.00550964	0	0.00275482	0.00550964	0.00826446	0.00826446	0.00275482	0.00275482	0	0
[truncated: 29 more columns]

## Sheet: Mac.sot
Mac.sot-00292-2_ITS2-Eutar-Ff
Mac.sot-01428-2_ITS2-Eutar-Ff	0.00236967
Mac.sot-01518_ITS2-Eutar-Ff	0	0.00236967
Mac.sot-01518-2_ITS2-Eutar-Ff	0.00236967	0.00473934	0.00236967
Mac.sot-01520-2_ITS2-Eutar-Ff	0.00236967	0	0.00236967	0.00473934
Mac.sot-01634_ITS2-Eutar-Ff	0	0.00236967	0	0.00236967	0.00236967
Mac.sot-01634-2_ITS2-Eutar-Ff	0.00236967	0.00473934	0.00236967	0	0.00473934	0.00236967
Mac.sot-01693_ITS2-Eutar-Ff	0.00473934	0.007109	0.00473934	0.007109	0.007109	0.00473934	0.007109
Mac.sot-01693-2_ITS2-Eutar-Ff	0.00236967	0.00473934	0.00236967	0	0.00473934	0.00236967	0	0.007109
Mac.sot-01943-2_ITS2-Eutar-Ff	0	0.00236967	0	0.00236967	0.00236967	0	0.00236967	0.00473934	0.00236967
Mac.sot-01944_ITS2-Eutar-Ff	0.00236967	0.00473934	0.00236967	0.00473934	0.00473934	0.00236967	0.00473934	0.007109	0.00473934	0.00236967
Mac.sot-02379-4_ITS2-Eutar-Ff	0.00236967	0.00473934	0.00236967	0	0.00473934	0.00236967	0	0.007109	0	0.00236967	0.00473934
Mac.sot-04014_ITS2-Eutar-Ff	0.00473934	0.007109	0.00473934	0.00236967	0.007109	0.00473934	0.00236967	0.00947867	0.00236967	0.00473934	0.007109	0.00236967
Mac.sot-04014-2_ITS2-Eutar-Ff	0.007109	0.00947867	0.007109	0.00473934	0.00947867	0.007109	0.00473934	0.0118483	0.00473934	0.007109	0.00947867	0.00473934	0.00236967
Mac.sot-04762_ITS2-Eutar-Ff	0.00236967	0	0.00236967	0.00473934	0	0.00236967	0.00473934	0.007109	0.00473934	0.00236967	0.00473934	0.00473934	0.007109	0.00947867
Mac.sot-04762-2_ITS2-Eutar-Ff	0.00236967	0	0.00236967	0.00473934	0	0.00236967	0.00473934	0.007109	0.00473934	0.00236967	0.00473934	0.00473934	0.007109	0.00947867	0
Mac.sot-06349_ITS2-Eutar-Ff	0.00236967	0.00473934	0.00236967	0	0.00473934	0.00236967	0	0.007109	0	0.00236967	0.00473934	0	0.00236967	0.00473934	0.00473934	0.00473934
Mac.sot-06349-2_ITS2-Eutar-Ff	0.00236967	0.00473934	0.00236967	0	0.00473934	0.00236967	0	0.007109	0	0.00236967	0.00473934	0	0.00236967	0.00473934	0.00473934	0.00473934	0
Mac.sot-06658_ITS2-Eutar-Ff	0	0.00236967	0	0.00236967	0.00236967	0	0.00236967	0.00473934	0.00236967	0	0.00236967	0.00236967	0.00473934	0.007109	0.00236967	0.00236967	0.00236967	0.00236967
Mac.sot-06658-2_ITS2-Eutar-Ff	0.00236967	0.00473934	0.00236967	0	0.00473934	0.00236967	0	0.007109	0	0.00236967	0.00473934	0	0.00236967	0.00473934	0.00473934	0.00473934	0	0	0.00236967
Mac.sot-06754_ITS2-Eutar-Ff	0	0.00236967	0	0.00236967	0.00236967	0	0.00236967	0.00473934	0.00236967	0	0.00236967	0.00236967	0.00473934	0.007109	0.00236967	0.00236967	0.00236967	0.00236967	0	0.00236967
Mac.sot-06754-2_ITS2-Eutar-Ff	0.00236967	0.00473934	0.00236967	0.00473934	0.00473934	0.00236967	0.00473934	0.00236967	0.00473934	0.00236967	0.00473934	0.00473934	0.007109	0.00947867	0.00473934	0.00473934	0.00473934	0.00473934	0.00236967	0.00473934	0.00236967
Mac.sot-06831_ITS2-Eutar-Ff	0.00236967	0.00473934	0.00236967	0.00473934	0.00473934	0.00236967	0.00473934	0.00236967	0.00473934	0.00236967	0.00473934	0.00473934	0.007109	0.00947867	0.00473934	0.00473934	0.00473934	0.00473934	0.00236967	0.00473934	0.00236967	0
Mac.sot-06831-2_ITS2-Eutar-Ff	0	0.00236967	0	0.00236967	0.00236967	0	0.00236967	0.00473934	0.00236967	0	0.00236967	0.00236967	0.00473934	0.007109	0.00236967	0.00236967	0.00236967	0.00236967	0	0.00236967	0	0.00236967	0.00236967
Mac.sot-06932_ITS2-Eutar-Ff	0.00236967	0.00473934	0.00236967	0.00473934	0.00473934	0.00236967	0.00473934	0.007109	0.00473934	0.00236967	0.00473934	0.00473934	0.007109	0.00947867	0.00473934	0.00473934	0.00473934	0.00473934	0.00236967	0.00473934	0.00236967	0.00473934	0.00473934	0.00236967
Mac.sot-07317-3_ITS2-Eutar-Ff	0.00236967	0.00473934	0.00236967	0.00473934	0.00473934	0.00236967	0.00473934	0.00236967	0.00473934	0.00236967	0.00473934	0.00473934	0.007109	0.00947867	0.00473934	0.00473934	0.00473934	0.00473934	0.00236967	0.00473934	0.00236967	0	0	0.00236967	0.00473934
Mac.sot-07317-4_ITS2-Eutar-Ff	0	0.00236967	0	0.00236967	0.00236967	0	0.00236967	0.00473934	0.00236967	0	0.00236967	0.00236967	0.00473934	0.007109	0.00236967	0.00236967	0.00236967	0.00236967	0	0.00236967	0	0.00236967	0.00236967	0	0.00236967	0.00236967
Mac.sot-08230-2_ITS2-Eutar-Ff	0.00236967	0.00473934	0.00236967	0	0.00473934	0.00236967	0	0.007109	0	0.00236967	0.00473934	0	0.00236967	0.00473934	0.00473934	0.00473934	0	0	0.00236967	0	0.00236967	0.00473934	0.00473934	0.00236967	0.00473934	0.00473934	0.00236967
Mac.sot-09348_ITS2-Eutar-Ff	0	0.00236967	0	0.00236967	0.00236967	0	0.00236967	0.00473934	0.00236967	0	0.00236967	0.00236967	0.00473934	0.007109	0.00236967	0.00236967	0.00236967	0.00236967	0	0.00236967	0	0.00236967	0.00236967	0	0.00236967	0.00236967	0	0.00236967
Mac.sot-09348-2_ITS2-Eutar-Ff	0	0.00236967	0	0.00236967	0.00236967	0	0.00236967	0.00473934	0.00236967	0	0.00236967	0.00236967	0.00473934	0.007109	0.00236967	0.00236967	0.00236967	0.00236967	0	0.00236967	0	0.00236967	0.00236967	0	0.00236967	0.00236967	0	0.00236967	0
Mac.sot-11681_ITS2-Eutar-Ff	0	0.00236967	0	0.00236967	0.00236967	0	0.00236967	0.00473934	0.00236967	0	0.00236967	0.00236967	0.00473934	0.007109	0.00236967	0.00236967	0.00236967	0.00236967	0	0.00236967	0	0.00236967	0.00236967	0	0.00236967	0.00236967	0	0.00236967	0	0
Mac.sot-11681-2_ITS2-Eutar-Ff	0.00236967	0.00473934	0.00236967	0	0.00473934	0.00236967	0	0.007109	0	0.00236967	0.00473934	0	0.00236967	0.00473934	0.00473934	0.00473934	0	0	0.00236967	0	0.00236967	0.00473934	0.00473934	0.00236967	0.00473934	0.00473934	0.00236967	0	0.00236967	0.00236967	0.00236967
Mac.sot-12578_ITS2-Eutar-Ff	0	0.00236967	0	0.00236967	0.00236967	0	0.00236967	0.00473934	0.00236967	0	0.00236967	0.00236967	0.00473934	0.007109	0.00236967	0.00236967	0.00236967	0.00236967	0	0.00236967	0	0.00236967	0.00236967	0	0.00236967	0.00236967	0	0.00236967	0	0	0	0.00236967
Mac.sot-12578-2_ITS2-Eutar-Ff	0.00236967	0.00473934	0.00236967	0	0.00473934	0.00236967	0	0.007109	0	0.00236967	0.00473934	0	0.00236967	0.00473934	0.00473934	0.00473934	0	0	0.00236967	0	0.00236967	0.00473934	0.00473934	0.00236967	0.00473934	0.00473934	0.00236967	0	0.00236967	0.00236967	0.00236967	0	0.00236967
Mac.sot-12748_ITS2-Eutar-Ff	0	0.00236967	0	0.00236967	0.00236967	0	0.00236967	0.00473934	0.00236967	0	0.00236967	0.00236967	0.00473934	0.007109	0.00236967	0.00236967	0.00236967	0.00236967	0	0.00236967	0	0.00236967	0.00236967	0	0.00236967	0.00236967	0	0.00236967	0	0	0	0.00236967	0	0.00236967
Mac.sot-12748-2_ITS2-Eutar-Ff	0	0.00236967	0	0.00236967	0.00236967	0	0.00236967	0.00473934	0.00236967	0	0.00236967	0.00236967	0.00473934	0.007109	0.00236967	0.00236967	0.00236967	0.00236967	0	0.00236967	0	0.00236967	0.00236967	0	0.00236967	0.00236967	0	0.00236967	0	0	0	0.00236967	0	0.00236967	0
Mac.sot-12886_ITS2-Eutar-Ff	0	0.00236967	0	0.00236967	0.00236967	0	0.00236967	0.00473934	0.00236967	0	0.00236967	0.00236967	0.00473934	0.007109	0.00236967	0.00236967	0.00236967	0.00236967	0	0.00236967	0	0.00236967	0.00236967	0	0.00236967	0.00236967	0	0.00236967	0	0	0	0.00236967	0	0.00236967	0	0
Mac.sot-12886-2_ITS2-Eutar-Ff	0	0.00236967	0	0.00236967	0.00236967	0	0.00236967	0.00473934	0.00236967	0	0.00236967	0.00236967	0.00473934	0.007109	0.00236967	0.00236967	0.00236967	0.00236967	0	0.00236967	0	0.00236967	0.00236967	0	0.00236967	0.00236967	0	0.00236967	0	0	0	0.00236967	0	0.00236967	0	0	0
Mac.sot-14771_ITS2-Eutar-Ff	0	0.00236967	0	0.00236967	0.00236967	0	0.00236967	0.00473934	0.00236967	0	0.00236967	0.00236967	0.00473934	0.007109	0.00236967	0.00236967	0.00236967	0.00236967	0	0.00236967	0	0.00236967	0.00236967	0	0.00236967	0.00236967	0	0.00236967	0	0	0	0.00236967	0	0.00236967	0	0	0	0
Mac.sot-14771-2_ITS2-Eutar-Ff	0	0.00236967	0	0.00236967	0.00236967	0	0.00236967	0.00473934	0.00236967	0	0.00236967	0.00236967	0.00473934	0.007109	0.00236967	0.00236967	0.00236967	0.00236967	0	0.00236967	0	0.00236967	0.00236967	0	0.00236967	0.00236967	0	0.00236967	0	0	0	0.00236967	0	0.00236967	0	0	0	0	0
Mac.sot-15891_ITS2-Eutar-Ff	0.00236967	0.00473934	0.00236967	0	0.00473934	0.00236967	0	0.007109	0	0.00236967	0.00473934	0	0.00236967	0.00473934	0.00473934	0.00473934	0	0	0.00236967	0	0.00236967	0.00473934	0.00473934	0.00236967	0.00473934	0.00473934	0.00236967	0	0.00236967	0.00236967	0.00236967	0	0.00236967	0	0.00236967	0.00236967	0.00236967	0.00236967	0.00236967	0.00236967
Mac.sot-15891-2_ITS2-Eutar-Ff	0.00236967	0.00473934	0.00236967	0	0.00473934	0.00236967	0	0.007109	0	0.00236967	0.00473934	0	0.00236967	0.00473934	0.00473934	0.00473934	0	0	0.00236967	0	0.00236967	0.00473934	0.00473934	0.00236967	0.00473934	0.00473934	0.00236967	0	0.00236967	0.00236967	0.00236967	0	0.00236967	0	0.00236967	0.00236967	0.00236967	0.00236967	0.00236967	0.00236967	0
Mac.sot-16061_ITS2-Eutar-Ff	0.00236967	0.00473934	0.00236967	0	0.00473934	0.00236967	0	0.007109	0	0.00236967	0.00473934	0	0.00236967	0.00473934	0.00473934	0.00473934	0	0	0.00236967	0	0.00236967	0.00473934	0.00473934	0.00236967	0.00473934	0.00473934	0.00236967	0	0.00236967	0.00236967	0.00236967	0	0.00236967	0	0.00236967	0.00236967	0.00236967	0.00236967	0.00236967	0.00236967	0	0
Mac.sot-16061-2_ITS2-Eutar-Ff	0.00236967	0.00473934	0.00236967	0	0.00473934	0.00236967	0	0.007109	0	0.00236967	0.00473934	0	0.00236967	0.00473934	0.00473934	0.00473934	0	0	0.00236967	0	0.00236967	0.00473934	0.00473934	0.00236967	0.00473934	0.00473934	0.00236967	0	0.00236967	0.00236967	0.00236967	0	0.00236967	0	0.00236967	0.00236967	0.00236967	0.00236967	0.00236967	0.00236967	0	0	0
Mac.sot-17088_ITS2-Eutar-Ff	0.00236967	0	0.00236967	0.00473934	0	0.00236967	0.00473934	0.007109	0.00473934	0.00236967	0.00473934	0.00473934	0.007109	0.00947867	0	0	0.00473934	0.00473934	0.00236967	0.00473934	0.00236967	0.00473934	0.00473934	0.00236967	0.00473934	0.00473934	0.00236967	0.00473934	0.00236967	0.00236967	0.00236967	0.00473934	0.00236967	0.00473934	0.00236967	0.00236967	0.00236967	0.00236967	0.00236967	0.00236967	0.00473934	0.00473934	0.00473934	0.00473934
Mac.sot-17088-2_ITS2-Eutar-Ff	0.00473934	0.007109	0.00473934	0.00236967	0.007109	0.00473934	0.00236967	0.00947867	0.00236967	0.00473934	0.007109	0.00236967	0	0.00236967	0.007109	0.007109	0.00236967	0.00236967	0.00473934	0.00236967	0.00473934	0.007109	0.007109	0.00473934	0.007109	0.007109	0.00473934	0.00236967	0.00473934	0.00473934	0.00473934	0.00236967	0.00473934	0.00236967	0.00473934	0.00473934	0.00473934	0.00473934	0.00473934	0.00473934	0.00236967	0.00236967	0.00236967	0.00236967	0.007109
Mac.sot-17262-2_ITS2-Eutar-Ff	0	0.00236967	0	0.00236967	0.00236967	0	0.00236967	0.00473934	0.00236967	0	0.00236967	0.00236967	0.00473934	0.007109	0.00236967	0.00236967	0.00236967	0.00236967	0	0.00236967	0	0.00236967	0.00236967	0	0.00236967	0.00236967	0	0.00236967	0	0	0	0.00236967	0	0.00236967	0	0	0	0	0	0	0.00236967	0.00236967	0.00236967	0.00236967	0.00236967	0.00473934
Mac.sot-18179-2_ITS2-Eutar-Ff	0.00236967	0.00473934	0.00236967	0.00473934	0.00473934	0.00236967	0.00473934	0.007109	0.00473934	0.00236967	0.00473934	0.00473934	0.007109	0.00947867	0.00473934	0.00473934	0.00473934	0.00473934	0.00236967	0.00473934	0.00236967	0.00473934	0.00473934	0.00236967	0.00473934	0.00473934	0.00236967	0.00473934	0.00236967	0.00236967	0.00236967	0.00473934	0.00236967	0.00473934	0.00236967	0.00236967	0.00236967	0.00236967	0.00236967	0.00236967	0.00473934	0.00473934	0.00473934	0.00473934	0.00473934	0.007109	0.00236967
Mac.sot-19356_ITS2-Eutar-Ff	0.00236967	0.00473934	0.00236967	0.00473934	0.00473934	0.00236967	0.00473934	0.007109	0.00473934	0.00236967	0.00473934	0.00473934	0.007109	0.00947867	0.00473934	0.00473934	0.00473934	0.00473934	0.00236967	0.00473934	0.00236967	0.00473934	0.00473934	0.00236967	0	0.00473934	0.00236967	0.00473934	0.00236967	0.00236967	0.00236967	0.00473934	0.00236967	0.00473934	0.00236967	0.00236967	0.00236967	0.00236967	0.00236967	0.00236967	0.00473934	0.00473934	0.00473934	0.00473934	0.00473934	0.007109	0.00236967	0.00473934
Mac.sot-20567_ITS2-Eutar-Ff	0.00236967	0.00473934	0.00236967	0	0.00473934	0.00236967	0	0.007109	0	0.00236967	0.00473934	0	0.00236967	0.00473934	0.00473934	0.00473934	0	0	0.00236967	0	0.00236967	0.00473934	0.00473934	0.00236967	0.00473934	0.00473934	0.00236967	0	0.00236967	0.00236967	0.00236967	0	0.00236967	0	0.00236967	0.00236967	0.00236967	0.00236967	0.00236967	0.00236967	0	0	0	0	0.00473934	0.00236967	0.00236967	0.00473934	0.00473934
Mac.sot-20567-2_ITS2-Eutar-Ff	0	0.00236967	0	0.00236967	0.00236967	0	0.00236967	0.00473934	0.00236967	0	0.00236967	0.00236967	0.00473934	0.007109	0.00236967	0.00236967	0.00236967	0.00236967	0	0.00236967	0	0.00236967	0.00236967	0	0.00236967	0.00236967	0	0.00236967	0	0	0	0.00236967	0	0.00236967	0	0	0	0	0	0	0.00236967	0.00236967	0.00236967	0.00236967	0.00236967	0.00473934	0	0.00236967	0.00236967
Mac.sot-21347_ITS2-Eutar-Ff	0.00236967	0	0.00236967	0.00473934	0	0.00236967	0.00473934	0.007109	0.00473934	0.00236967	0.00473934	0.00473934	0.007109	0.00947867	0	0	0.00473934	0.00473934	0.00236967	0.00473934	0.00236967	0.00473934	0.00473934	0.00236967	0.00473934	0.00473934	0.00236967	0.00473934	0.00236967	0.00236967	0.00236967	0.00473934	0.00236967	0.00473934	0.00236967	0.00236967	0.00236967	0.00236967	0.00236967	0.00236967	0.00473934	0.00473934	0.00473934	0.00473934	0	0.007109	0.00236967	0.00473934	0.00473934
Mac.sot-23652_ITS2-Eutar-Ff	0	0.00236967	0	0.00236967	0.00236967	0	0.00236967	0.00473934	0.00236967	0	0.00236967	0.00236967	0.00473934	0.007109	0.00236967	0.00236967	0.00236967	0.00236967	0	0.00236967	0	0.00236967	0.00236967	0	0.00236967	0.00236967	0	0.00236967	0	0	0	0.00236967	0	0.00236967	0	0	0	0	0	0	0.00236967	0.00236967	0.00236967	0.00236967	0.00236967	0.00473934	0	0.00236967	0.00236967
Mac.sot-23652-2_ITS2-Eutar-Ff	0.00236967	0.00473934	0.00236967	0	0.00473934	0.00236967	0	0.007109	0	0.00236967	0.00473934	0	0.00236967	0.00473934	0.00473934	0.00473934	0	0	0.00236967	0	0.00236967	0.00473934	0.00473934	0.00236967	0.00473934	0.00473934	0.00236967	0	0.00236967	0.00236967	0.00236967	0	0.00236967	0	0.00236967	0.00236967	0.00236967	0.00236967	0.00236967	0.00236967	0	0	0	0	0.00473934	0.00236967	0.00236967	0.00473934	0.00473934
Mac.sot-23866-2_ITS2-Eutar-Ff	0	0.00236967	0	0.00236967	0.00236967	0	0.00236967	0.00473934	0.00236967	0	0.00236967	0.00236967	0.00473934	0.007109	0.00236967	0.00236967	0.00236967	0.00236967	0	0.00236967	0	0.00236967	0.00236967	0	0.00236967	0.00236967	0	0.00236967	0	0	0	0.00236967	0	0.00236967	0	0	0	0	0	0	0.00236967	0.00236967	0.00236967	0.00236967	0.00236967	0.00473934	0	0.00236967	0.00236967
Mac.sot-24077_ITS2-Eutar-Ff	0	0.00236967	0	0.00236967	0.00236967	0	0.00236967	0.00473934	0.00236967	0	0.00236967	0.00236967	0.00473934	0.007109	0.00236967	0.00236967	0.00236967	0.00236967	0	0.00236967	0	0.00236967	0.00236967	0	0.00236967	0.00236967	0	0.00236967	0	0	0	0.00236967	0	0.00236967	0	0	0	0	0	0	0.00236967	0.00236967	0.00236967	0.00236967	0.00236967	0.00473934	0	0.00236967	0.00236967
Mac.sot-24077-2_ITS2-Eutar-Ff	0	0.00236967	0	0.00236967	0.00236967	0	0.00236967	0.00473934	0.00236967	0	0.00236967	0.00236967	0.00473934	0.007109	0.00236967	0.00236967	0.00236967	0.00236967	0	0.00236967	0	0.00236967	0.00236967	0	0.00236967	0.00236967	0	0.00236967	0	0	0	0.00236967	0	0.00236967	0	0	0	0	0	0	0.00236967	0.00236967	0.00236967	0.00236967	0.00236967	0.00473934	0	0.00236967	0.00236967
Mac.sot-25157-2_ITS2-Eutar-Ff	0.00236967	0.00473934	0.00236967	0	0.00473934	0.00236967	0	0.007109	0	0.00236967	0.00473934	0	0.00236967	0.00473934	0.00473934	0.00473934	0	0	0.00236967	0	0.00236967	0.00473934	0.00473934	0.00236967	0.00473934	0.00473934	0.00236967	0	0.00236967	0.00236967	0.00236967	0	0.00236967	0	0.00236967	0.00236967	0.00236967	0.00236967	0.00236967	0.00236967	0	0	0	0	0.00473934	0.00236967	0.00236967	0.00473934	0.00473934
Mac.sot-25160_ITS2-Eutar-Ff	0	0.00236967	0	0.00236967	0.00236967	0	0.00236967	0.00473934	0.00236967	0	0.00236967	0.00236967	0.00473934	0.007109	0.00236967	0.00236967	0.00236967	0.00236967	0	0.00236967	0	0.00236967	0.00236967	0	0.00236967	0.00236967	0	0.00236967	0	0	0	0.00236967	0	0.00236967	0	0	0	0	0	0	0.00236967	0.00236967	0.00236967	0.00236967	0.00236967	0.00473934	0	0.00236967	0.00236967
Mac.sot-25160-2_ITS2-Eutar-Ff	0	0.00236967	0	0.00236967	0.00236967	0	0.00236967	0.00473934	0.00236967	0	0.00236967	0.00236967	0.00473934	0.007109	0.00236967	0.00236967	0.00236967	0.00236967	0	0.00236967	0	0.00236967	0.00236967	0	0.00236967	0.00236967	0	0.00236967	0	0	0	0.00236967	0	0.00236967	0	0	0	0	0	0	0.00236967	0.00236967	0.00236967	0.00236967	0.00236967	0.00473934	0	0.00236967	0.00236967
Mac.sot-25286_ITS2-Eutar-Ff	0.00236967	0.00473934	0.00236967	0	0.00473934	0.00236967	0	0.007109	0	0.00236967	0.00473934	0	0.00236967	0.00473934	0.00473934	0.00473934	0	0	0.00236967	0	0.00236967	0.00473934	0.00473934	0.00236967	0.00473934	0.00473934	0.00236967	0	0.00236967	0.00236967	0.00236967	0	0.00236967	0	0.00236967	0.00236967	0.00236967	0.00236967	0.00236967	0.00236967	0	0	0	0	0.00473934	0.00236967	0.00236967	0.00473934	0.00473934
Mac.sot-25286-2_ITS2-Eutar-Ff	0	0.00236967	0	0.00236967	0.00236967	0	0.00236967	0.00473934	0.00236967	0	0.00236967	0.00236967	0.00473934	0.007109	0.00236967	0.00236967	0.00236967	0.00236967	0	0.00236967	0	0.00236967	0.00236967	0	0.00236967	0.00236967	0	0.00236967	0	0	0	0.00236967	0	0.00236967	0	0	0	0	0	0	0.00236967	0.00236967	0.00236967	0.00236967	0.00236967	0.00473934	0	0.00236967	0.00236967
Mac.sot-25766_ITS2-Eutar-Ff	0.00236967	0.00473934	0.00236967	0	0.00473934	0.00236967	0	0.007109	0	0.00236967	0.00473934	0	0.00236967	0.00473934	0.00473934	0.00473934	0	0	0.00236967	0	0.00236967	0.00473934	0.00473934	0.00236967	0.00473934	0.00473934	0.00236967	0	0.00236967	0.00236967	0.00236967	0	0.00236967	0	0.00236967	0.00236967	0.00236967	0.00236967	0.00236967	0.00236967	0	0	0	0	0.00473934	0.00236967	0.00236967	0.00473934	0.00473934
Mac.sot-25766-2_ITS2-Eutar-Ff	0	0.00236967	0	0.00236967	0.00236967	0	0.00236967	0.00473934	0.00236967	0	0.00236967	0.00236967	0.00473934	0.007109	0.00236967	0.00236967	0.00236967	0.00236967	0	0.00236967	0	0.00236967	0.00236967	0	0.00236967	0.00236967	0	0.00236967	0	0	0	0.00236967	0	0.00236967	0	0	0	0	0	0	0.00236967	0.00236967	0.00236967	0.00236967	0.00236967	0.00473934	0	0.00236967	0.00236967
Mac.sot-30004_ITS2-Eutar-Ff	0.00236967	0.00473934	0.00236967	0	0.00473934	0.00236967	0	0.007109	0	0.00236967	0.00473934	0	0.00236967	0.00473934	0.00473934	0.00473934	0	0	0.00236967	0	0.00236967	0.00473934	0.00473934	0.00236967	0.00473934	0.00473934	0.00236967	0	0.00236967	0.00236967	0.00236967	0	0.00236967	0	0.00236967	0.00236967	0.00236967	0.00236967	0.00236967	0.00236967	0	0	0	0	0.00473934	0.00236967	0.00236967	0.00473934	0.00473934
Mac.sot-30819_ITS2-Eutar-Ff	0.00236967	0.00473934	0.00236967	0	0.00473934	0.00236967	0	0.007109	0	0.00236967	0.00473934	0	0.00236967	0.00473934	0.00473934	0.00473934	0	0	0.00236967	0	0.00236967	0.00473934	0.00473934	0.00236967	0.00473934	0.00473934	0.00236967	0	0.00236967	0.00236967	0.00236967	0	0.00236967	0	0.00236967	0.00236967	0.00236967	0.00236967	0.00236967	0.00236967	0	0	0	0	0.00473934	0.00236967	0.00236967	0.00473934	0.00473934
Mac.sot-30819-2_ITS2-Eutar-Ff	0.00236967	0.00473934	0.00236967	0.00473934	0.00473934	0.00236967	0.00473934	0.00236967	0.00473934	0.00236967	0.00473934	0.00473934	0.007109	0.00947867	0.00473934	0.00473934	0.00473934	0.00473934	0.00236967	0.00473934	0.00236967	0	0	0.00236967	0.00473934	0	0.00236967	0.00473934	0.00236967	0.00236967	0.00236967	0.00473934	0.00236967	0.00473934	0.00236967	0.00236967	0.00236967	0.00236967	0.00236967	0.00236967	0.00473934	0.00473934	0.00473934	0.00473934	0.00473934	0.007109	0.00236967	0.00473934	0.00473934
Mac.sot-31109_ITS2-Eutar-Ff	0.00236967	0.00473934	0.00236967	0	0.00473934	0.00236967	0	0.007109	0	0.00236967	0.00473934	0	0.00236967	0.00473934	0.00473934	0.00473934	0	0	0.00236967	0	0.00236967	0.00473934	0.00473934	0.00236967	0.00473934	0.00473934	0.00236967	0	0.00236967	0.00236967	0.00236967	0	0.00236967	0	0.00236967	0.00236967	0.00236967	0.00236967	0.00236967	0.00236967	0	0	0	0	0.00473934	0.00236967	0.00236967	0.00473934	0.00473934
Mac.sot-31109-2_ITS2-Eutar-Ff	0.00236967	0.00473934	0.00236967	0.00473934	0.00473934	0.00236967	0.00473934	0.00236967	0.00473934	0.00236967	0.00473934	0.00473934	0.007109	0.00947867	0.00473934	0.00473934	0.00473934	0.00473934	0.00236967	0.00473934	0.00236967	0	0	0.00236967	0.00473934	0	0.00236967	0.00473934	0.00236967	0.00236967	0.00236967	0.00473934	0.00236967	0.00473934	0.00236967	0.00236967	0.00236967	0.00236967	0.00236967	0.00236967	0.00473934	0.00473934	0.00473934	0.00473934	0.00473934	0.007109	0.00236967	0.00473934	0.00473934
Mac.sot-31940_ITS2-Eutar-Ff	0	0.00236967	0	0.00236967	0.00236967	0	0.00236967	0.00473934	0.00236967	0	0.00236967	0.00236967	0.00473934	0.007109	0.00236967	0.00236967	0.00236967	0.00236967	0	0.00236967	0	0.00236967	0.00236967	0	0.00236967	0.00236967	0	0.00236967	0	0	0	0.00236967	0	0.00236967	0	0	0	0	0	0	0.00236967	0.00236967	0.00236967	0.00236967	0.00236967	0.00473934	0	0.00236967	0.00236967
Mac.sot-31940-2_ITS2-Eutar-Ff	0.00236967	0.00473934	0.00236967	0.00473934	0.00473934	0.00236967	0.00473934	0.007109	0.00473934	0.00236967	0.00473934	0.00473934	0.007109	0.00947867	0.00473934	0.00473934	0.00473934	0.00473934	0.00236967	0.00473934	0.00236967	0.00473934	0.00473934	0.00236967	0.00473934	0.00473934	0.00236967	0.00473934	0.00236967	0.00236967	0.00236967	0.00473934	0.00236967	0.00473934	0.00236967	0.00236967	0.00236967	0.00236967	0.00236967	0.00236967	0.00473934	0.00473934	0.00473934	0.00473934	0.00473934	0.007109	0.00236967	0.00473934	0.00473934
Mac.sot-31949_ITS2-Eutar-Ff	0.00236967	0	0.00236967	0.00473934	0	0.00236967	0.00473934	0.007109	0.00473934	0.00236967	0.00473934	0.00473934	0.007109	0.00947867	0	0	0.00473934	0.00473934	0.00236967	0.00473934	0.00236967	0.00473934	0.00473934	0.00236967	0.00473934	0.00473934	0.00236967	0.00473934	0.00236967	0.00236967	0.00236967	0.00473934	0.00236967	0.00473934	0.00236967	0.00236967	0.00236967	0.00236967	0.00236967	0.00236967	0.00473934	0.00473934	0.00473934	0.00473934	0	0.007109	0.00236967	0.00473934	0.00473934
Mac.sot-31949-2_ITS2-Eutar-Ff	0	0.00236967	0	0.00236967	0.00236967	0	0.00236967	0.00473934	0.00236967	0	0.00236967	0.00236967	0.00473934	0.007109	0.00236967	0.00236967	0.00236967	0.00236967	0	0.00236967	0	0.00236967	0.00236967	0	0.00236967	0.00236967	0	0.00236967	0	0	0	0.00236967	0	0.00236967	0	0	0	0	0	0	0.00236967	0.00236967	0.00236967	0.00236967	0.00236967	0.00473934	0	0.00236967	0.00236967
Mac.sot-34163_ITS2-Eutar-Ff	0.00236967	0.00473934	0.00236967	0.00473934	0.00473934	0.00236967	0.00473934	0.00236967	0.00473934	0.00236967	0.00473934	0.00473934	0.007109	0.00947867	0.00473934	0.00473934	0.00473934	0.00473934	0.00236967	0.00473934	0.00236967	0	0	0.00236967	0.00473934	0	0.00236967	0.00473934	0.00236967	0.00236967	0.00236967	0.00473934	0.00236967	0.00473934	0.00236967	0.00236967	0.00236967	0.00236967	0.00236967	0.00236967	0.00473934	0.00473934	0.00473934	0.00473934	0.00473934	0.007109	0.00236967	0.00473934	0.00473934
Mac.sot-34163-2_ITS2-Eutar-Ff	0	0.00236967	0	0.00236967	0.00236967	0	0.00236967	0.00473934	0.00236967	0	0.00236967	0.00236967	0.00473934	0.007109	0.00236967	0.00236967	0.00236967	0.00236967	0	0.00236967	0	0.00236967	0.00236967	0	0.00236967	0.00236967	0	0.00236967	0	0	0	0.00236967	0	0.00236967	0	0	0	0	0	0	0.00236967	0.00236967	0.00236967	0.00236967	0.00236967	0.00473934	0	0.00236967	0.00236967
Mac.sot-34164-4_ITS2-Eutar-Ff	0	0.00236967	0	0.00236967	0.00236967	0	0.00236967	0.00473934	0.00236967	0	0.00236967	0.00236967	0.00473934	0.007109	0.00236967	0.00236967	0.00236967	0.00236967	0	0.00236967	0	0.00236967	0.00236967	0	0.00236967	0.00236967	0	0.00236967	0	0	0	0.00236967	0	0.00236967	0	0	0	0	0	0	0.00236967	0.00236967	0.00236967	0.00236967	0.00236967	0.00473934	0	0.00236967	0.00236967
Mac.sot-34164-5_ITS2-Eutar-Ff	0	0.00236967	0	0.00236967	0.00236967	0	0.00236967	0.00473934	0.00236967	0	0.00236967	0.00236967	0.00473934	0.007109	0.00236967	0.00236967	0.00236967	0.00236967	0	0.00236967	0	0.00236967	0.00236967	0	0.00236967	0.00236967	0	0.00236967	0	0	0	0.00236967	0	0.00236967	0	0	0	0	0	0	0.00236967	0.00236967	0.00236967	0.00236967	0.00236967	0.00473934	0	0.00236967	0.00236967
Mac.sot-34166_ITS2-Eutar-Ff	0	0.00236967	0	0.00236967	0.00236967	0	0.00236967	0.00473934	0.00236967	0	0.00236967	0.00236967	0.00473934	0.007109	0.00236967	0.00236967	0.00236967	0.00236967	0	0.00236967	0	0.00236967	0.00236967	0	0.00236967	0.00236967	0	0.00236967	0	0	0	0.00236967	0	0.00236967	0	0	0	0	0	0	0.00236967	0.00236967	0.00236967	0.00236967	0.00236967	0.00473934	0	0.00236967	0.00236967
Mac.sot-34166-2_ITS2-Eutar-Ff	0	0.00236967	0	0.00236967	0.00236967	0	0.00236967	0.00473934	0.00236967	0	0.00236967	0.00236967	0.00473934	0.007109	0.00236967	0.00236967	0.00236967	0.00236967	0	0.00236967	0	0.00236967	0.00236967	0	0.00236967	0.00236967	0	0.00236967	0	0	0	0.00236967	0	0.00236967	0	0	0	0	0	0	0.00236967	0.00236967	0.00236967	0.00236967	0.00236967	0.00473934	0	0.00236967	0.00236967
Mac.sot-34198_ITS2-Eutar-Ff	0.00236967	0.00473934	0.00236967	0	0.00473934	0.00236967	0	0.007109	0	0.00236967	0.00473934	0	0.00236967	0.00473934	0.00473934	0.00473934	0	0	0.00236967	0	0.00236967	0.00473934	0.00473934	0.00236967	0.00473934	0.00473934	0.00236967	0	0.00236967	0.00236967	0.00236967	0	0.00236967	0	0.00236967	0.00236967	0.00236967	0.00236967	0.00236967	0.00236967	0	0	0	0	0.00473934	0.00236967	0.00236967	0.00473934	0.00473934
Mac.sot-34198-2_ITS2-Eutar-Ff	0	0.00236967	0	0.00236967	0.00236967	0	0.00236967	0.00473934	0.00236967	0	0.00236967	0.00236967	0.00473934	0.007109	0.00236967	0.00236967	0.00236967	0.00236967	0	0.00236967	0	0.00236967	0.00236967	0	0.00236967	0.00236967	0	0.00236967	0	0	0	0.00236967	0	0.00236967	0	0	0	0	0	0	0.00236967	0.00236967	0.00236967	0.00236967	0.00236967	0.00473934	0	0.00236967	0.00236967
Mac.sot-35577_ITS2-Eutar-Ff	0	0.00236967	0	0.00236967	0.00236967	0	0.00236967	0.00473934	0.00236967	0	0.00236967	0.00236967	0.00473934	0.007109	0.00236967	0.00236967	0.00236967	0.00236967	0	0.00236967	0	0.00236967	0.00236967	0	0.00236967	0.00236967	0	0.00236967	0	0	0	0.00236967	0	0.00236967	0	0	0	0	0	0	0.00236967	0.00236967	0.00236967	0.00236967	0.00236967	0.00473934	0	0.00236967	0.00236967
Mac.sot-35577-2_ITS2-Eutar-Ff	0	0.00236967	0	0.00236967	0.00236967	0	0.00236967	0.00473934	0.00236967	0	0.00236967	0.00236967	0.00473934	0.007109	0.00236967	0.00236967	0.00236967	0.00236967	0	0.00236967	0	0.00236967	0.00236967	0	0.00236967	0.00236967	0	0.00236967	0	0	0	0.00236967	0	0.00236967	0	0	0	0	0	0	0.00236967	0.00236967	0.00236967	0.00236967	0.00236967	0.00473934	0	0.00236967	0.00236967
Mac.sot-37713_ITS2-Eutar-Ff	0.00236967	0.00473934	0.00236967	0.00473934	0.00473934	0.00236967	0.00473934	0.00236967	0.00473934	0.00236967	0.00473934	0.00473934	0.007109	0.00947867	0.00473934	0.00473934	0.00473934	0.00473934	0.00236967	0.00473934	0.00236967	0	0	0.00236967	0.00473934	0	0.00236967	0.00473934	0.00236967	0.00236967	0.00236967	0.00473934	0.00236967	0.00473934	0.00236967	0.00236967	0.00236967	0.00236967	0.00236967	0.00236967	0.00473934	0.00473934	0.00473934	0.00473934	0.00473934	0.007109	0.00236967	0.00473934	0.00473934
Mac.sot-37713-2_ITS2-Eutar-Ff	0	0.00236967	0	0.00236967	0.00236967	0	0.00236967	0.00473934	0.00236967	0	0.00236967	0.00236967	0.00473934	0.007109	0.00236967	0.00236967	0.00236967	0.00236967	0	0.00236967	0	0.00236967	0.00236967	0	0.00236967	0.00236967	0	0.00236967	0	0	0	0.00236967	0	0.00236967	0	0	0	0	0	0	0.00236967	0.00236967	0.00236967	0.00236967	0.00236967	0.00473934	0	0.00236967	0.00236967
Mac.sot-37713-3_ITS2-Eutar-Ff	0	0.00236967	0	0.00236967	0.00236967	0	0.00236967	0.00473934	0.00236967	0	0.00236967	0.00236967	0.00473934	0.007109	0.00236967	0.00236967	0.00236967	0.00236967	0	0.00236967	0	0.00236967	0.00236967	0	0.00236967	0.00236967	0	0.00236967	0	0	0	0.00236967	0	0.00236967	0	0	0	0	0	0	0.00236967	0.00236967	0.00236967	0.00236967	0.00236967	0.00473934	0	0.00236967	0.00236967
Mac.sot-37713-4_ITS2-Eutar-Ff	0	0.00236967	0	0.00236967	0.00236967	0	0.00236967	0.00473934	0.00236967	0	0.00236967	0.00236967	0.00473934	0.007109	0.00236967	0.00236967	0.00236967	0.00236967	0	0.00236967	0	0.00236967	0.00236967	0	0.00236967	0.00236967	0	0.00236967	0	0	0	0.00236967	0	0.00236967	0	0	0	0	0	0	0.00236967	0.00236967	0.00236967	0.00236967	0.00236967	0.00473934	0	0.00236967	0.00236967
Mac.sot-37713-5_ITS2-Eutar-Ff	0	0.00236967	0	0.00236967	0.00236967	0	0.00236967	0.00473934	0.00236967	0	0.00236967	0.00236967	0.00473934	0.007109	0.00236967	0.00236967	0.00236967	0.00236967	0	0.00236967	0	0.00236967	0.00236967	0	0.00236967	0.00236967	0	0.00236967	0	0	0	0.00236967	0	0.00236967	0	0	0	0	0	0	0.00236967	0.00236967	0.00236967	0.00236967	0.00236967	0.00473934	0	0.00236967	0.00236967
Mac.sot-41348_ITS2-Eutar-Ff	0.00236967	0.00473934	0.00236967	0	0.00473934	0.00236967	0	0.007109	0	0.00236967	0.00473934	0	0.00236967	0.00473934	0.00473934	0.00473934	0	0	0.00236967	0	0.00236967	0.00473934	0.00473934	0.00236967	0.00473934	0.00473934	0.00236967	0	0.00236967	0.00236967	0.00236967	0	0.00236967	0	0.00236967	0.00236967	0.00236967	0.00236967	0.00236967	0.00236967	0	0	0	0	0.00473934	0.00236967	0.00236967	0.00473934	0.00473934
Mac.sot-41350-2_ITS2-Eutar-Ff	0.00236967	0.00473934	0.00236967	0	0.00473934	0.00236967	0	0.007109	0	0.00236967	0.00473934	0	0.00236967	0.00473934	0.00473934	0.00473934	0	0	0.00236967	0	0.00236967	0.00473934	0.00473934	0.00236967	0.00473934	0.00473934	0.00236967	0	0.00236967	0.00236967	0.00236967	0	0.00236967	0	0.00236967	0.00236967	0.00236967	0.00236967	0.00236967	0.00236967	0	0	0	0	0.00473934	0.00236967	0.00236967	0.00473934	0.00473934
[truncated: 40 more columns]

## Sheet: Mac.vla
Mac.vla-01540-3_ITS2-Eutar-Ff
Mac.vla-01943_ITS2-Eutar-Ff	0.00234192
Mac.vla-03075_ITS2-Eutar-Ff	0.00468384	0.00234192
Mac.vla-03075-2_ITS2-Eutar-Ff	0.00468384	0.00234192	0
Mac.vla-04252_ITS2-Eutar-Ff	0.00234192	0	0.00234192	0.00234192
Mac.vla-04252-2_ITS2-Eutar-Ff	0.00234192	0	0.00234192	0.00234192	0
Mac.vla-04254_ITS2-Eutar-Ff	0.00468384	0.00234192	0	0	0.00234192	0.00234192
Mac.vla-04254-2_ITS2-Eutar-Ff	0.00468384	0.00234192	0	0	0.00234192	0.00234192	0
Mac.vla-04282-2_ITS2-Eutar-Ff	0.00234192	0	0.00234192	0.00234192	0	0	0.00234192	0.00234192
Mac.vla-05515_ITS2-Eutar-Ff	0.00468384	0.00702576	0.00936768	0.00936768	0.00702576	0.00702576	0.00936768	0.00936768	0.00702576
Mac.vla-05515-2_ITS2-Eutar-Ff	0.00468384	0.00702576	0.00936768	0.00936768	0.00702576	0.00702576	0.00936768	0.00936768	0.00702576	0
Mac.vla-05515-3_ITS2-Eutar-Ff	0.00468384	0.00702576	0.00936768	0.00936768	0.00702576	0.00702576	0.00936768	0.00936768	0.00702576	0	0
Mac.vla-05515-4_ITS2-Eutar-Ff	0.00468384	0.00702576	0.00936768	0.00936768	0.00702576	0.00702576	0.00936768	0.00936768	0.00702576	0	0	0
Mac.vla-05531-2_ITS2-Eutar-Ff	0.00468384	0.00234192	0	0	0.00234192	0.00234192	0	0	0.00234192	0.00936768	0.00936768	0.00936768	0.00936768
Mac.vla-05531-3_ITS2-Eutar-Ff	0.00468384	0.00234192	0	0	0.00234192	0.00234192	0	0	0.00234192	0.00936768	0.00936768	0.00936768	0.00936768	0
Mac.vla-05531-4_ITS2-Eutar-Ff	0.00468384	0.00234192	0	0	0.00234192	0.00234192	0	0	0.00234192	0.00936768	0.00936768	0.00936768	0.00936768	0	0
Mac.vla-06445_ITS2-Eutar-Ff	0.00234192	0	0.00234192	0.00234192	0	0	0.00234192	0.00234192	0	0.00702576	0.00702576	0.00702576	0.00702576	0.00234192	0.00234192	0.00234192
Mac.vla-06445-2_ITS2-Eutar-Ff	0.00234192	0	0.00234192	0.00234192	0	0	0.00234192	0.00234192	0	0.00702576	0.00702576	0.00702576	0.00702576	0.00234192	0.00234192	0.00234192	0
Mac.vla-06477-2_ITS2-Eutar-Ff	0.00468384	0.00234192	0	0	0.00234192	0.00234192	0	0	0.00234192	0.00936768	0.00936768	0.00936768	0.00936768	0	0	0	0.00234192	0.00234192
Mac.vla-08227_ITS2-Eutar-Ff	0.00468384	0.00234192	0	0	0.00234192	0.00234192	0	0	0.00234192	0.00936768	0.00936768	0.00936768	0.00936768	0	0	0	0.00234192	0.00234192	0
Mac.vla-08229_ITS2-Eutar-Ff	0.00468384	0.00234192	0	0	0.00234192	0.00234192	0	0	0.00234192	0.00936768	0.00936768	0.00936768	0.00936768	0	0	0	0.00234192	0.00234192	0	0
Mac.vla-08229-2_ITS2-Eutar-Ff	0.00468384	0.00234192	0	0	0.00234192	0.00234192	0	0	0.00234192	0.00936768	0.00936768	0.00936768	0.00936768	0	0	0	0.00234192	0.00234192	0	0	0
Mac.vla-08568_ITS2-Eutar-Ff	0.00468384	0.00234192	0.00468384	0.00468384	0.00234192	0.00234192	0.00468384	0.00468384	0.00234192	0.00936768	0.00936768	0.00936768	0.00936768	0.00468384	0.00468384	0.00468384	0.00234192	0.00234192	0.00468384	0.00468384	0.00468384	0.00468384
Mac.vla-08568-2_ITS2-Eutar-Ff	0.00468384	0.00234192	0.00468384	0.00468384	0.00234192	0.00234192	0.00468384	0.00468384	0.00234192	0.00936768	0.00936768	0.00936768	0.00936768	0.00468384	0.00468384	0.00468384	0.00234192	0.00234192	0.00468384	0.00468384	0.00468384	0.00468384	0
Mac.vla-09910_ITS2-Eutar-Ff	0.00468384	0.00234192	0	0	0.00234192	0.00234192	0	0	0.00234192	0.00936768	0.00936768	0.00936768	0.00936768	0	0	0	0.00234192	0.00234192	0	0	0	0	0.00468384	0.00468384
Mac.vla-09910-2_ITS2-Eutar-Ff	0.00468384	0.00234192	0	0	0.00234192	0.00234192	0	0	0.00234192	0.00936768	0.00936768	0.00936768	0.00936768	0	0	0	0.00234192	0.00234192	0	0	0	0	0.00468384	0.00468384	0
Mac.vla-10775_ITS2-Eutar-Ff	0.00468384	0.00702576	0.00936768	0.00936768	0.00702576	0.00702576	0.00936768	0.00936768	0.00702576	0	0	0	0	0.00936768	0.00936768	0.00936768	0.00702576	0.00702576	0.00936768	0.00936768	0.00936768	0.00936768	0.00936768	0.00936768	0.00936768	0.00936768
Mac.vla-10775-2_ITS2-Eutar-Ff	0.00234192	0	0.00234192	0.00234192	0	0	0.00234192	0.00234192	0	0.00702576	0.00702576	0.00702576	0.00702576	0.00234192	0.00234192	0.00234192	0	0	0.00234192	0.00234192	0.00234192	0.00234192	0.00234192	0.00234192	0.00234192	0.00234192	0.00702576
Mac.vla-10782_ITS2-Eutar-Ff	0.00468384	0.00234192	0.00468384	0.00468384	0.00234192	0.00234192	0.00468384	0.00468384	0.00234192	0.00702576	0.00702576	0.00702576	0.00702576	0.00468384	0.00468384	0.00468384	0.00234192	0.00234192	0.00468384	0.00468384	0.00468384	0.00468384	0.00468384	0.00468384	0.00468384	0.00468384	0.00702576	0.00234192
Mac.vla-10782-2_ITS2-Eutar-Ff	0.00468384	0.00234192	0.00468384	0.00468384	0.00234192	0.00234192	0.00468384	0.00468384	0.00234192	0.00702576	0.00702576	0.00702576	0.00702576	0.00468384	0.00468384	0.00468384	0.00234192	0.00234192	0.00468384	0.00468384	0.00468384	0.00468384	0.00468384	0.00468384	0.00468384	0.00468384	0.00702576	0.00234192	0
Mac.vla-10783_ITS2-Eutar-Ff	0.00468384	0.00234192	0.00468384	0.00468384	0.00234192	0.00234192	0.00468384	0.00468384	0.00234192	0.00702576	0.00702576	0.00702576	0.00702576	0.00468384	0.00468384	0.00468384	0.00234192	0.00234192	0.00468384	0.00468384	0.00468384	0.00468384	0.00468384	0.00468384	0.00468384	0.00468384	0.00702576	0.00234192	0	0
Mac.vla-10783-2_ITS2-Eutar-Ff	0.00468384	0.00234192	0.00468384	0.00468384	0.00234192	0.00234192	0.00468384	0.00468384	0.00234192	0.00702576	0.00702576	0.00702576	0.00702576	0.00468384	0.00468384	0.00468384	0.00234192	0.00234192	0.00468384	0.00468384	0.00468384	0.00468384	0.00468384	0.00468384	0.00468384	0.00468384	0.00702576	0.00234192	0	0	0
Mac.vla-12563_ITS2-Eutar-Ff	0.00234192	0	0.00234192	0.00234192	0	0	0.00234192	0.00234192	0	0.00702576	0.00702576	0.00702576	0.00702576	0.00234192	0.00234192	0.00234192	0	0	0.00234192	0.00234192	0.00234192	0.00234192	0.00234192	0.00234192	0.00234192	0.00234192	0.00702576	0	0.00234192	0.00234192	0.00234192	0.00234192
Mac.vla-12577_ITS2-Eutar-Ff	0.00468384	0.00234192	0	0	0.00234192	0.00234192	0	0	0.00234192	0.00936768	0.00936768	0.00936768	0.00936768	0	0	0	0.00234192	0.00234192	0	0	0	0	0.00468384	0.00468384	0	0	0.00936768	0.00234192	0.00468384	0.00468384	0.00468384	0.00468384	0.00234192
Mac.vla-12577-2_ITS2-Eutar-Ff	0.00468384	0.00234192	0	0	0.00234192	0.00234192	0	0	0.00234192	0.00936768	0.00936768	0.00936768	0.00936768	0	0	0	0.00234192	0.00234192	0	0	0	0	0.00468384	0.00468384	0	0	0.00936768	0.00234192	0.00468384	0.00468384	0.00468384	0.00468384	0.00234192	0
Mac.vla-13021_ITS2-Eutar-Ff	0.00234192	0	0.00234192	0.00234192	0	0	0.00234192	0.00234192	0	0.00702576	0.00702576	0.00702576	0.00702576	0.00234192	0.00234192	0.00234192	0	0	0.00234192	0.00234192	0.00234192	0.00234192	0.00234192	0.00234192	0.00234192	0.00234192	0.00702576	0	0.00234192	0.00234192	0.00234192	0.00234192	0	0.00234192	0.00234192
Mac.vla-13021-2_ITS2-Eutar-Ff	0.00234192	0	0.00234192	0.00234192	0	0	0.00234192	0.00234192	0	0.00702576	0.00702576	0.00702576	0.00702576	0.00234192	0.00234192	0.00234192	0	0	0.00234192	0.00234192	0.00234192	0.00234192	0.00234192	0.00234192	0.00234192	0.00234192	0.00702576	0	0.00234192	0.00234192	0.00234192	0.00234192	0	0.00234192	0.00234192	0
Mac.vla-13319-2_ITS2-Eutar-Ff	0.00468384	0.00234192	0.00468384	0.00468384	0.00234192	0.00234192	0.00468384	0.00468384	0.00234192	0.00936768	0.00936768	0.00936768	0.00936768	0.00468384	0.00468384	0.00468384	0.00234192	0.00234192	0.00468384	0.00468384	0.00468384	0.00468384	0	0	0.00468384	0.00468384	0.00936768	0.00234192	0.00468384	0.00468384	0.00468384	0.00468384	0.00234192	0.00468384	0.00468384	0.00234192	0.00234192
Mac.vla-14000_ITS2-Eutar-Ff	0.00468384	0.00234192	0.00468384	0.00468384	0.00234192	0.00234192	0.00468384	0.00468384	0.00234192	0.00702576	0.00702576	0.00702576	0.00702576	0.00468384	0.00468384	0.00468384	0.00234192	0.00234192	0.00468384	0.00468384	0.00468384	0.00468384	0.00468384	0.00468384	0.00468384	0.00468384	0.00702576	0.00234192	0	0	0	0	0.00234192	0.00468384	0.00468384	0.00234192	0.00234192	0.00468384
Mac.vla-14000-2_ITS2-Eutar-Ff	0.00468384	0.00234192	0.00468384	0.00468384	0.00234192	0.00234192	0.00468384	0.00468384	0.00234192	0.00702576	0.00702576	0.00702576	0.00702576	0.00468384	0.00468384	0.00468384	0.00234192	0.00234192	0.00468384	0.00468384	0.00468384	0.00468384	0.00468384	0.00468384	0.00468384	0.00468384	0.00702576	0.00234192	0	0	0	0	0.00234192	0.00468384	0.00468384	0.00234192	0.00234192	0.00468384	0
Mac.vla-14916_ITS2-Eutar-Ff	0.00468384	0.00234192	0	0	0.00234192	0.00234192	0	0	0.00234192	0.00936768	0.00936768	0.00936768	0.00936768	0	0	0	0.00234192	0.00234192	0	0	0	0	0.00468384	0.00468384	0	0	0.00936768	0.00234192	0.00468384	0.00468384	0.00468384	0.00468384	0.00234192	0	0	0.00234192	0.00234192	0.00468384	0.00468384	0.00468384
Mac.vla-14916-2_ITS2-Eutar-Ff	0.00468384	0.00234192	0	0	0.00234192	0.00234192	0	0	0.00234192	0.00936768	0.00936768	0.00936768	0.00936768	0	0	0	0.00234192	0.00234192	0	0	0	0	0.00468384	0.00468384	0	0	0.00936768	0.00234192	0.00468384	0.00468384	0.00468384	0.00468384	0.00234192	0	0	0.00234192	0.00234192	0.00468384	0.00468384	0.00468384	0
Mac.vla-18723_ITS2-Eutar-Ff	0.00234192	0	0.00234192	0.00234192	0	0	0.00234192	0.00234192	0	0.00702576	0.00702576	0.00702576	0.00702576	0.00234192	0.00234192	0.00234192	0	0	0.00234192	0.00234192	0.00234192	0.00234192	0.00234192	0.00234192	0.00234192	0.00234192	0.00702576	0	0.00234192	0.00234192	0.00234192	0.00234192	0	0.00234192	0.00234192	0	0	0.00234192	0.00234192	0.00234192	0.00234192	0.00234192
Mac.vla-18730_ITS2-Eutar-Ff	0.00234192	0	0.00234192	0.00234192	0	0	0.00234192	0.00234192	0	0.00702576	0.00702576	0.00702576	0.00702576	0.00234192	0.00234192	0.00234192	0	0	0.00234192	0.00234192	0.00234192	0.00234192	0.00234192	0.00234192	0.00234192	0.00234192	0.00702576	0	0.00234192	0.00234192	0.00234192	0.00234192	0	0.00234192	0.00234192	0	0	0.00234192	0.00234192	0.00234192	0.00234192	0.00234192	0
Mac.vla-18730-2_ITS2-Eutar-Ff	0.00468384	0.00234192	0	0	0.00234192	0.00234192	0	0	0.00234192	0.00936768	0.00936768	0.00936768	0.00936768	0	0	0	0.00234192	0.00234192	0	0	0	0	0.00468384	0.00468384	0	0	0.00936768	0.00234192	0.00468384	0.00468384	0.00468384	0.00468384	0.00234192	0	0	0.00234192	0.00234192	0.00468384	0.00468384	0.00468384	0	0	0.00234192	0.00234192
Mac.vla-19814_ITS2-Eutar-Ff	0.00468384	0.00234192	0	0	0.00234192	0.00234192	0	0	0.00234192	0.00936768	0.00936768	0.00936768	0.00936768	0	0	0	0.00234192	0.00234192	0	0	0	0	0.00468384	0.00468384	0	0	0.00936768	0.00234192	0.00468384	0.00468384	0.00468384	0.00468384	0.00234192	0	0	0.00234192	0.00234192	0.00468384	0.00468384	0.00468384	0	0	0.00234192	0.00234192	0
Mac.vla-19814-2_ITS2-Eutar-Ff	0.00468384	0.00234192	0	0	0.00234192	0.00234192	0	0	0.00234192	0.00936768	0.00936768	0.00936768	0.00936768	0	0	0	0.00234192	0.00234192	0	0	0	0	0.00468384	0.00468384	0	0	0.00936768	0.00234192	0.00468384	0.00468384	0.00468384	0.00468384	0.00234192	0	0	0.00234192	0.00234192	0.00468384	0.00468384	0.00468384	0	0	0.00234192	0.00234192	0	0
Mac.vla-20299_ITS2-Eutar-Ff	0.00234192	0	0.00234192	0.00234192	0	0	0.00234192	0.00234192	0	0.00702576	0.00702576	0.00702576	0.00702576	0.00234192	0.00234192	0.00234192	0	0	0.00234192	0.00234192	0.00234192	0.00234192	0.00234192	0.00234192	0.00234192	0.00234192	0.00702576	0	0.00234192	0.00234192	0.00234192	0.00234192	0	0.00234192	0.00234192	0	0	0.00234192	0.00234192	0.00234192	0.00234192	0.00234192	0	0	0.00234192	0.00234192	0.00234192
Mac.vla-20299-2_ITS2-Eutar-Ff	0.00234192	0	0.00234192	0.00234192	0	0	0.00234192	0.00234192	0	0.00702576	0.00702576	0.00702576	0.00702576	0.00234192	0.00234192	0.00234192	0	0	0.00234192	0.00234192	0.00234192	0.00234192	0.00234192	0.00234192	0.00234192	0.00234192	0.00702576	0	0.00234192	0.00234192	0.00234192	0.00234192	0	0.00234192	0.00234192	0	0	0.00234192	0.00234192	0.00234192	0.00234192	0.00234192	0	0	0.00234192	0.00234192	0.00234192	0
Mac.vla-20354_ITS2-Eutar-Ff	0.00468384	0.00702576	0.00936768	0.00936768	0.00702576	0.00702576	0.00936768	0.00936768	0.00702576	0	0	0	0	0.00936768	0.00936768	0.00936768	0.00702576	0.00702576	0.00936768	0.00936768	0.00936768	0.00936768	0.00936768	0.00936768	0.00936768	0.00936768	0	0.00702576	0.00702576	0.00702576	0.00702576	0.00702576	0.00702576	0.00936768	0.00936768	0.00702576	0.00702576	0.00936768	0.00702576	0.00702576	0.00936768	0.00936768	0.00702576	0.00702576	0.00936768	0.00936768	0.00936768	0.00702576	0.00702576
Mac.vla-20354-2_ITS2-Eutar-Ff	0.00468384	0.00702576	0.00936768	0.00936768	0.00702576	0.00702576	0.00936768	0.00936768	0.00702576	0	0	0	0	0.00936768	0.00936768	0.00936768	0.00702576	0.00702576	0.00936768	0.00936768	0.00936768	0.00936768	0.00936768	0.00936768	0.00936768	0.00936768	0	0.00702576	0.00702576	0.00702576	0.00702576	0.00702576	0.00702576	0.00936768	0.00936768	0.00702576	0.00702576	0.00936768	0.00702576	0.00702576	0.00936768	0.00936768	0.00702576	0.00702576	0.00936768	0.00936768	0.00936768	0.00702576	0.00702576
Mac.vla-20395_ITS2-Eutar-Ff	0.00468384	0.00234192	0.00468384	0.00468384	0.00234192	0.00234192	0.00468384	0.00468384	0.00234192	0.00702576	0.00702576	0.00702576	0.00702576	0.00468384	0.00468384	0.00468384	0.00234192	0.00234192	0.00468384	0.00468384	0.00468384	0.00468384	0.00468384	0.00468384	0.00468384	0.00468384	0.00702576	0.00234192	0	0	0	0	0.00234192	0.00468384	0.00468384	0.00234192	0.00234192	0.00468384	0	0	0.00468384	0.00468384	0.00234192	0.00234192	0.00468384	0.00468384	0.00468384	0.00234192	0.00234192
Mac.vla-20395-2_ITS2-Eutar-Ff	0.00468384	0.00234192	0.00468384	0.00468384	0.00234192	0.00234192	0.00468384	0.00468384	0.00234192	0.00702576	0.00702576	0.00702576	0.00702576	0.00468384	0.00468384	0.00468384	0.00234192	0.00234192	0.00468384	0.00468384	0.00468384	0.00468384	0.00468384	0.00468384	0.00468384	0.00468384	0.00702576	0.00234192	0	0	0	0	0.00234192	0.00468384	0.00468384	0.00234192	0.00234192	0.00468384	0	0	0.00468384	0.00468384	0.00234192	0.00234192	0.00468384	0.00468384	0.00468384	0.00234192	0.00234192
Mac.vla-20993_ITS2-Eutar-Ff	0.00468384	0.00234192	0.00468384	0.00468384	0.00234192	0.00234192	0.00468384	0.00468384	0.00234192	0.00936768	0.00936768	0.00936768	0.00936768	0.00468384	0.00468384	0.00468384	0.00234192	0.00234192	0.00468384	0.00468384	0.00468384	0.00468384	0	0	0.00468384	0.00468384	0.00936768	0.00234192	0.00468384	0.00468384	0.00468384	0.00468384	0.00234192	0.00468384	0.00468384	0.00234192	0.00234192	0	0.00468384	0.00468384	0.00468384	0.00468384	0.00234192	0.00234192	0.00468384	0.00468384	0.00468384	0.00234192	0.00234192
Mac.vla-20993-2_ITS2-Eutar-Ff	0.00468384	0.00234192	0.00468384	0.00468384	0.00234192	0.00234192	0.00468384	0.00468384	0.00234192	0.00936768	0.00936768	0.00936768	0.00936768	0.00468384	0.00468384	0.00468384	0.00234192	0.00234192	0.00468384	0.00468384	0.00468384	0.00468384	0	0	0.00468384	0.00468384	0.00936768	0.00234192	0.00468384	0.00468384	0.00468384	0.00468384	0.00234192	0.00468384	0.00468384	0.00234192	0.00234192	0	0.00468384	0.00468384	0.00468384	0.00468384	0.00234192	0.00234192	0.00468384	0.00468384	0.00468384	0.00234192	0.00234192
Mac.vla-21684_ITS2-Eutar-Ff	0	0.00234192	0.00468384	0.00468384	0.00234192	0.00234192	0.00468384	0.00468384	0.00234192	0.00468384	0.00468384	0.00468384	0.00468384	0.00468384	0.00468384	0.00468384	0.00234192	0.00234192	0.00468384	0.00468384	0.00468384	0.00468384	0.00468384	0.00468384	0.00468384	0.00468384	0.00468384	0.00234192	0.00468384	0.00468384	0.00468384	0.00468384	0.00234192	0.00468384	0.00468384	0.00234192	0.00234192	0.00468384	0.00468384	0.00468384	0.00468384	0.00468384	0.00234192	0.00234192	0.00468384	0.00468384	0.00468384	0.00234192	0.00234192
Mac.vla-21684-2_ITS2-Eutar-Ff	0.00468384	0.00234192	0	0	0.00234192	0.00234192	0	0	0.00234192	0.00936768	0.00936768	0.00936768	0.00936768	0	0	0	0.00234192	0.00234192	0	0	0	0	0.00468384	0.00468384	0	0	0.00936768	0.00234192	0.00468384	0.00468384	0.00468384	0.00468384	0.00234192	0	0	0.00234192	0.00234192	0.00468384	0.00468384	0.00468384	0	0	0.00234192	0.00234192	0	0	0	0.00234192	0.00234192
Mac.vla-22132_ITS2-Eutar-Ff	0.00234192	0	0.00234192	0.00234192	0	0	0.00234192	0.00234192	0	0.00702576	0.00702576	0.00702576	0.00702576	0.00234192	0.00234192	0.00234192	0	0	0.00234192	0.00234192	0.00234192	0.00234192	0.00234192	0.00234192	0.00234192	0.00234192	0.00702576	0	0.00234192	0.00234192	0.00234192	0.00234192	0	0.00234192	0.00234192	0	0	0.00234192	0.00234192	0.00234192	0.00234192	0.00234192	0	0	0.00234192	0.00234192	0.00234192	0	0
Mac.vla-23558_ITS2-Eutar-Rr	0.00468384	0.00234192	0	0	0.00234192	0.00234192	0	0	0.00234192	0.00936768	0.00936768	0.00936768	0.00936768	0	0	0	0.00234192	0.00234192	0	0	0	0	0.00468384	0.00468384	0	0	0.00936768	0.00234192	0.00468384	0.00468384	0.00468384	0.00468384	0.00234192	0	0	0.00234192	0.00234192	0.00468384	0.00468384	0.00468384	0	0	0.00234192	0.00234192	0	0	0	0.00234192	0.00234192
Mac.vla-25158_ITS2-Eutar-Ff	0.00468384	0.00234192	0	0	0.00234192	0.00234192	0	0	0.00234192	0.00936768	0.00936768	0.00936768	0.00936768	0	0	0	0.00234192	0.00234192	0	0	0	0	0.00468384	0.00468384	0	0	0.00936768	0.00234192	0.00468384	0.00468384	0.00468384	0.00468384	0.00234192	0	0	0.00234192	0.00234192	0.00468384	0.00468384	0.00468384	0	0	0.00234192	0.00234192	0	0	0	0.00234192	0.00234192
Mac.vla-25158-2_ITS2-Eutar-Ff	0.00468384	0.00234192	0	0	0.00234192	0.00234192	0	0	0.00234192	0.00936768	0.00936768	0.00936768	0.00936768	0	0	0	0.00234192	0.00234192	0	0	0	0	0.00468384	0.00468384	0	0	0.00936768	0.00234192	0.00468384	0.00468384	0.00468384	0.00468384	0.00234192	0	0	0.00234192	0.00234192	0.00468384	0.00468384	0.00468384	0	0	0.00234192	0.00234192	0	0	0	0.00234192	0.00234192
Mac.vla-25179_ITS2-Eutar-Ff	0.00468384	0.00234192	0	0	0.00234192	0.00234192	0	0	0.00234192	0.00936768	0.00936768	0.00936768	0.00936768	0	0	0	0.00234192	0.00234192	0	0	0	0	0.00468384	0.00468384	0	0	0.00936768	0.00234192	0.00468384	0.00468384	0.00468384	0.00468384	0.00234192	0	0	0.00234192	0.00234192	0.00468384	0.00468384	0.00468384	0	0	0.00234192	0.00234192	0	0	0	0.00234192	0.00234192
Mac.vla-25417_ITS2-Eutar-Ff	0.00468384	0.00234192	0.00468384	0.00468384	0.00234192	0.00234192	0.00468384	0.00468384	0.00234192	0.00702576	0.00702576	0.00702576	0.00702576	0.00468384	0.00468384	0.00468384	0.00234192	0.00234192	0.00468384	0.00468384	0.00468384	0.00468384	0.00468384	0.00468384	0.00468384	0.00468384	0.00702576	0.00234192	0	0	0	0	0.00234192	0.00468384	0.00468384	0.00234192	0.00234192	0.00468384	0	0	0.00468384	0.00468384	0.00234192	0.00234192	0.00468384	0.00468384	0.00468384	0.00234192	0.00234192
Mac.vla-25417-2_ITS2-Eutar-Ff	0.00468384	0.00234192	0.00468384	0.00468384	0.00234192	0.00234192	0.00468384	0.00468384	0.00234192	0.00702576	0.00702576	0.00702576	0.00702576	0.00468384	0.00468384	0.00468384	0.00234192	0.00234192	0.00468384	0.00468384	0.00468384	0.00468384	0.00468384	0.00468384	0.00468384	0.00468384	0.00702576	0.00234192	0	0	0	0	0.00234192	0.00468384	0.00468384	0.00234192	0.00234192	0.00468384	0	0	0.00468384	0.00468384	0.00234192	0.00234192	0.00468384	0.00468384	0.00468384	0.00234192	0.00234192
Mac.vla-25775_ITS2-Eutar-Ff	0.00468384	0.00234192	0.00468384	0.00468384	0.00234192	0.00234192	0.00468384	0.00468384	0.00234192	0.00702576	0.00702576	0.00702576	0.00702576	0.00468384	0.00468384	0.00468384	0.00234192	0.00234192	0.00468384	0.00468384	0.00468384	0.00468384	0.00468384	0.00468384	0.00468384	0.00468384	0.00702576	0.00234192	0	0	0	0	0.00234192	0.00468384	0.00468384	0.00234192	0.00234192	0.00468384	0	0	0.00468384	0.00468384	0.00234192	0.00234192	0.00468384	0.00468384	0.00468384	0.00234192	0.00234192
Mac.vla-25775-2_ITS2-Eutar-Ff	0.00468384	0.00234192	0.00468384	0.00468384	0.00234192	0.00234192	0.00468384	0.00468384	0.00234192	0.00702576	0.00702576	0.00702576	0.00702576	0.00468384	0.00468384	0.00468384	0.00234192	0.00234192	0.00468384	0.00468384	0.00468384	0.00468384	0.00468384	0.00468384	0.00468384	0.00468384	0.00702576	0.00234192	0	0	0	0	0.00234192	0.00468384	0.00468384	0.00234192	0.00234192	0.00468384	0	0	0.00468384	0.00468384	0.00234192	0.00234192	0.00468384	0.00468384	0.00468384	0.00234192	0.00234192
Mac.vla-27019_ITS2-Eutar-Ff	0.00468384	0.00234192	0	0	0.00234192	0.00234192	0	0	0.00234192	0.00936768	0.00936768	0.00936768	0.00936768	0	0	0	0.00234192	0.00234192	0	0	0	0	0.00468384	0.00468384	0	0	0.00936768	0.00234192	0.00468384	0.00468384	0.00468384	0.00468384	0.00234192	0	0	0.00234192	0.00234192	0.00468384	0.00468384	0.00468384	0	0	0.00234192	0.00234192	0	0	0	0.00234192	0.00234192
Mac.vla-27019-2_ITS2-Eutar-Ff	0.00468384	0.00234192	0	0	0.00234192	0.00234192	0	0	0.00234192	0.00936768	0.00936768	0.00936768	0.00936768	0	0	0	0.00234192	0.00234192	0	0	0	0	0.00468384	0.00468384	0	0	0.00936768	0.00234192	0.00468384	0.00468384	0.00468384	0.00468384	0.00234192	0	0	0.00234192	0.00234192	0.00468384	0.00468384	0.00468384	0	0	0.00234192	0.00234192	0	0	0	0.00234192	0.00234192
Mac.vla-27023_ITS2-Eutar-Ff	0.00468384	0.00234192	0	0	0.00234192	0.00234192	0	0	0.00234192	0.00936768	0.00936768	0.00936768	0.00936768	0	0	0	0.00234192	0.00234192	0	0	0	0	0.00468384	0.00468384	0	0	0.00936768	0.00234192	0.00468384	0.00468384	0.00468384	0.00468384	0.00234192	0	0	0.00234192	0.00234192	0.00468384	0.00468384	0.00468384	0	0	0.00234192	0.00234192	0	0	0	0.00234192	0.00234192
Mac.vla-27023-2_ITS2-Eutar-Ff	0.00468384	0.00234192	0	0	0.00234192	0.00234192	0	0	0.00234192	0.00936768	0.00936768	0.00936768	0.00936768	0	0	0	0.00234192	0.00234192	0	0	0	0	0.00468384	0.00468384	0	0	0.00936768	0.00234192	0.00468384	0.00468384	0.00468384	0.00468384	0.00234192	0	0	0.00234192	0.00234192	0.00468384	0.00468384	0.00468384	0	0	0.00234192	0.00234192	0	0	0	0.00234192	0.00234192
Mac.vla-27522_ITS2-Eutar-Ff	0.00468384	0.00702576	0.00936768	0.00936768	0.00702576	0.00702576	0.00936768	0.00936768	0.00702576	0	0	0	0	0.00936768	0.00936768	0.00936768	0.00702576	0.00702576	0.00936768	0.00936768	0.00936768	0.00936768	0.00936768	0.00936768	0.00936768	0.00936768	0	0.00702576	0.00702576	0.00702576	0.00702576	0.00702576	0.00702576	0.00936768	0.00936768	0.00702576	0.00702576	0.00936768	0.00702576	0.00702576	0.00936768	0.00936768	0.00702576	0.00702576	0.00936768	0.00936768	0.00936768	0.00702576	0.00702576
Mac.vla-27522-2_ITS2-Eutar-Ff	0.00468384	0.00702576	0.00936768	0.00936768	0.00702576	0.00702576	0.00936768	0.00936768	0.00702576	0	0	0	0	0.00936768	0.00936768	0.00936768	0.00702576	0.00702576	0.00936768	0.00936768	0.00936768	0.00936768	0.00936768	0.00936768	0.00936768	0.00936768	0	0.00702576	0.00702576	0.00702576	0.00702576	0.00702576	0.00702576	0.00936768	0.00936768	0.00702576	0.00702576	0.00936768	0.00702576	0.00702576	0.00936768	0.00936768	0.00702576	0.00702576	0.00936768	0.00936768	0.00936768	0.00702576	0.00702576
Mac.vla-27524_ITS2-Eutar-Ff	0.00468384	0.00234192	0	0	0.00234192	0.00234192	0	0	0.00234192	0.00936768	0.00936768	0.00936768	0.00936768	0	0	0	0.00234192	0.00234192	0	0	0	0	0.00468384	0.00468384	0	0	0.00936768	0.00234192	0.00468384	0.00468384	0.00468384	0.00468384	0.00234192	0	0	0.00234192	0.00234192	0.00468384	0.00468384	0.00468384	0	0	0.00234192	0.00234192	0	0	0	0.00234192	0.00234192
Mac.vla-27524-2_ITS2-Eutar-Ff	0.00468384	0.00234192	0	0	0.00234192	0.00234192	0	0	0.00234192	0.00936768	0.00936768	0.00936768	0.00936768	0	0	0	0.00234192	0.00234192	0	0	0	0	0.00468384	0.00468384	0	0	0.00936768	0.00234192	0.00468384	0.00468384	0.00468384	0.00468384	0.00234192	0	0	0.00234192	0.00234192	0.00468384	0.00468384	0.00468384	0	0	0.00234192	0.00234192	0	0	0	0.00234192	0.00234192
Mac.vla-27535_ITS2-Eutar-Ff	0.00468384	0.00234192	0	0	0.00234192	0.00234192	0	0	0.00234192	0.00936768	0.00936768	0.00936768	0.00936768	0	0	0	0.00234192	0.00234192	0	0	0	0	0.00468384	0.00468384	0	0	0.00936768	0.00234192	0.00468384	0.00468384	0.00468384	0.00468384	0.00234192	0	0	0.00234192	0.00234192	0.00468384	0.00468384	0.00468384	0	0	0.00234192	0.00234192	0	0	0	0.00234192	0.00234192
Mac.vla-27535-2_ITS2-Eutar-Ff	0.00468384	0.00234192	0	0	0.00234192	0.00234192	0	0	0.00234192	0.00936768	0.00936768	0.00936768	0.00936768	0	0	0	0.00234192	0.00234192	0	0	0	0	0.00468384	0.00468384	0	0	0.00936768	0.00234192	0.00468384	0.00468384	0.00468384	0.00468384	0.00234192	0	0	0.00234192	0.00234192	0.00468384	0.00468384	0.00468384	0	0	0.00234192	0.00234192	0	0	0	0.00234192	0.00234192
Mac.vla-27888_ITS2-Eutar-Ff	0.00702576	0.00468384	0.00702576	0.00702576	0.00468384	0.00468384	0.00702576	0.00702576	0.00468384	0.0117096	0.0117096	0.0117096	0.0117096	0.00702576	0.00702576	0.00702576	0.00468384	0.00468384	0.00702576	0.00702576	0.00702576	0.00702576	0.00702576	0.00702576	0.00702576	0.00702576	0.0117096	0.00468384	0.00702576	0.00702576	0.00702576	0.00702576	0.00468384	0.00702576	0.00702576	0.00468384	0.00468384	0.00702576	0.00702576	0.00702576	0.00702576	0.00702576	0.00468384	0.00468384	0.00702576	0.00702576	0.00702576	0.00468384	0.00468384
Mac.vla-27888-2_ITS2-Eutar-Ff	0.00702576	0.00468384	0.00702576	0.00702576	0.00468384	0.00468384	0.00702576	0.00702576	0.00468384	0.0117096	0.0117096	0.0117096	0.0117096	0.00702576	0.00702576	0.00702576	0.00468384	0.00468384	0.00702576	0.00702576	0.00702576	0.00702576	0.00702576	0.00702576	0.00702576	0.00702576	0.0117096	0.00468384	0.00702576	0.00702576	0.00702576	0.00702576	0.00468384	0.00702576	0.00702576	0.00468384	0.00468384	0.00702576	0.00702576	0.00702576	0.00702576	0.00702576	0.00468384	0.00468384	0.00702576	0.00702576	0.00702576	0.00468384	0.00468384
Mac.vla-28082_ITS2-Eutar-Ff	0.00468384	0.00234192	0.00468384	0.00468384	0.00234192	0.00234192	0.00468384	0.00468384	0.00234192	0.00702576	0.00702576	0.00702576	0.00702576	0.00468384	0.00468384	0.00468384	0.00234192	0.00234192	0.00468384	0.00468384	0.00468384	0.00468384	0.00468384	0.00468384	0.00468384	0.00468384	0.00702576	0.00234192	0	0	0	0	0.00234192	0.00468384	0.00468384	0.00234192	0.00234192	0.00468384	0	0	0.00468384	0.00468384	0.00234192	0.00234192	0.00468384	0.00468384	0.00468384	0.00234192	0.00234192
Mac.vla-28082-2_ITS2-Eutar-Ff	0.00468384	0.00234192	0.00468384	0.00468384	0.00234192	0.00234192	0.00468384	0.00468384	0.00234192	0.00702576	0.00702576	0.00702576	0.00702576	0.00468384	0.00468384	0.00468384	0.00234192	0.00234192	0.00468384	0.00468384	0.00468384	0.00468384	0.00468384	0.00468384	0.00468384	0.00468384	0.00702576	0.00234192	0	0	0	0	0.00234192	0.00468384	0.00468384	0.00234192	0.00234192	0.00468384	0	0	0.00468384	0.00468384	0.00234192	0.00234192	0.00468384	0.00468384	0.00468384	0.00234192	0.00234192
Mac.vla-28695_ITS2-Eutar-Ff	0.00468384	0.00702576	0.00936768	0.00936768	0.00702576	0.00702576	0.00936768	0.00936768	0.00702576	0	0	0	0	0.00936768	0.00936768	0.00936768	0.00702576	0.00702576	0.00936768	0.00936768	0.00936768	0.00936768	0.00936768	0.00936768	0.00936768	0.00936768	0	0.00702576	0.00702576	0.00702576	0.00702576	0.00702576	0.00702576	0.00936768	0.00936768	0.00702576	0.00702576	0.00936768	0.00702576	0.00702576	0.00936768	0.00936768	0.00702576	0.00702576	0.00936768	0.00936768	0.00936768	0.00702576	0.00702576
Mac.vla-28695-2_ITS2-Eutar-Ff	0.00468384	0.00702576	0.00936768	0.00936768	0.00702576	0.00702576	0.00936768	0.00936768	0.00702576	0	0	0	0	0.00936768	0.00936768	0.00936768	0.00702576	0.00702576	0.00936768	0.00936768	0.00936768	0.00936768	0.00936768	0.00936768	0.00936768	0.00936768	0	0.00702576	0.00702576	0.00702576	0.00702576	0.00702576	0.00702576	0.00936768	0.00936768	0.00702576	0.00702576	0.00936768	0.00702576	0.00702576	0.00936768	0.00936768	0.00702576	0.00702576	0.00936768	0.00936768	0.00936768	0.00702576	0.00702576
Mac.vla-28802_ITS2-Eutar-Ff	0.00234192	0	0.00234192	0.00234192	0	0	0.00234192	0.00234192	0	0.00702576	0.00702576	0.00702576	0.00702576	0.00234192	0.00234192	0.00234192	0	0	0.00234192	0.00234192	0.00234192	0.00234192	0.00234192	0.00234192	0.00234192	0.00234192	0.00702576	0	0.00234192	0.00234192	0.00234192	0.00234192	0	0.00234192	0.00234192	0	0	0.00234192	0.00234192	0.00234192	0.00234192	0.00234192	0	0	0.00234192	0.00234192	0.00234192	0	0
Mac.vla-28802-2_ITS2-Eutar-Ff	0.00234192	0	0.00234192	0.00234192	0	0	0.00234192	0.00234192	0	0.00702576	0.00702576	0.00702576	0.00702576	0.00234192	0.00234192	0.00234192	0	0	0.00234192	0.00234192	0.00234192	0.00234192	0.00234192	0.00234192	0.00234192	0.00234192	0.00702576	0	0.00234192	0.00234192	0.00234192	0.00234192	0	0.00234192	0.00234192	0	0	0.00234192	0.00234192	0.00234192	0.00234192	0.00234192	0	0	0.00234192	0.00234192	0.00234192	0	0
Mac.vla-30002_ITS2-Eutar-Ff	0.00468384	0.00234192	0	0	0.00234192	0.00234192	0	0	0.00234192	0.00936768	0.00936768	0.00936768	0.00936768	0	0	0	0.00234192	0.00234192	0	0	0	0	0.00468384	0.00468384	0	0	0.00936768	0.00234192	0.00468384	0.00468384	0.00468384	0.00468384	0.00234192	0	0	0.00234192	0.00234192	0.00468384	0.00468384	0.00468384	0	0	0.00234192	0.00234192	0	0	0	0.00234192	0.00234192
Mac.vla-30002-2_ITS2-Eutar-Ff	0.00468384	0.00234192	0.00468384	0.00468384	0.00234192	0.00234192	0.00468384	0.00468384	0.00234192	0.00936768	0.00936768	0.00936768	0.00936768	0.00468384	0.00468384	0.00468384	0.00234192	0.00234192	0.00468384	0.00468384	0.00468384	0.00468384	0	0	0.00468384	0.00468384	0.00936768	0.00234192	0.00468384	0.00468384	0.00468384	0.00468384	0.00234192	0.00468384	0.00468384	0.00234192	0.00234192	0	0.00468384	0.00468384	0.00468384	0.00468384	0.00234192	0.00234192	0.00468384	0.00468384	0.00468384	0.00234192	0.00234192
Mac.vla-30004-2_ITS2-Eutar-Ff	0.00468384	0.00234192	0	0	0.00234192	0.00234192	0	0	0.00234192	0.00936768	0.00936768	0.00936768	0.00936768	0	0	0	0.00234192	0.00234192	0	0	0	0	0.00468384	0.00468384	0	0	0.00936768	0.00234192	0.00468384	0.00468384	0.00468384	0.00468384	0.00234192	0	0	0.00234192	0.00234192	0.00468384	0.00468384	0.00468384	0	0	0.00234192	0.00234192	0	0	0	0.00234192	0.00234192
Mac.vla-31050_ITS2-Eutar-Ff	0.00468384	0.00234192	0	0	0.00234192	0.00234192	0	0	0.00234192	0.00936768	0.00936768	0.00936768	0.00936768	0	0	0	0.00234192	0.00234192	0	0	0	0	0.00468384	0.00468384	0	0	0.00936768	0.00234192	0.00468384	0.00468384	0.00468384	0.00468384	0.00234192	0	0	0.00234192	0.00234192	0.00468384	0.00468384	0.00468384	0	0	0.00234192	0.00234192	0	0	0	0.00234192	0.00234192
Mac.vla-31050-2_ITS2-Eutar-Ff	0.00468384	0.00234192	0	0	0.00234192	0.00234192	0	0	0.00234192	0.00936768	0.00936768	0.00936768	0.00936768	0	0	0	0.00234192	0.00234192	0	0	0	0	0.00468384	0.00468384	0	0	0.00936768	0.00234192	0.00468384	0.00468384	0.00468384	0.00468384	0.00234192	0	0	0.00234192	0.00234192	0.00468384	0.00468384	0.00468384	0	0	0.00234192	0.00234192	0	0	0	0.00234192	0.00234192
Mac.vla-31055_ITS2-Eutar-Ff	0.0117096	0.00936768	0.00936768	0.00936768	0.00936768	0.00936768	0.00936768	0.00936768	0.00936768	0.0163934	0.0163934	0.0163934	0.0163934	0.00936768	0.00936768	0.00936768	0.00936768	0.00936768	0.00936768	0.00936768	0.00936768	0.00936768	0.0117096	0.0117096	0.00936768	0.00936768	0.0163934	0.00936768	0.0117096	0.0117096	0.0117096	0.0117096	0.00936768	0.00936768	0.00936768	0.00936768	0.00936768	0.0117096	0.0117096	0.0117096	0.00936768	0.00936768	0.00936768	0.00936768	0.00936768	0.00936768	0.00936768	0.00936768	0.00936768
Mac.vla-31055-2_ITS2-Eutar-Ff	0.0117096	0.00936768	0.00936768	0.00936768	0.00936768	0.00936768	0.00936768	0.00936768	0.00936768	0.0163934	0.0163934	0.0163934	0.0163934	0.00936768	0.00936768	0.00936768	0.00936768	0.00936768	0.00936768	0.00936768	0.00936768	0.00936768	0.0117096	0.0117096	0.00936768	0.00936768	0.0163934	0.00936768	0.0117096	0.0117096	0.0117096	0.0117096	0.00936768	0.00936768	0.00936768	0.00936768	0.00936768	0.0117096	0.0117096	0.0117096	0.00936768	0.00936768	0.00936768	0.00936768	0.00936768	0.00936768	0.00936768	0.00936768	0.00936768
Mac.vla-32114_ITS2-Eutar-Ff	0.00468384	0.00702576	0.00936768	0.00936768	0.00702576	0.00702576	0.00936768	0.00936768	0.00702576	0	0	0	0	0.00936768	0.00936768	0.00936768	0.00702576	0.00702576	0.00936768	0.00936768	0.00936768	0.00936768	0.00936768	0.00936768	0.00936768	0.00936768	0	0.00702576	0.00702576	0.00702576	0.00702576	0.00702576	0.00702576	0.00936768	0.00936768	0.00702576	0.00702576	0.00936768	0.00702576	0.00702576	0.00936768	0.00936768	0.00702576	0.00702576	0.00936768	0.00936768	0.00936768	0.00702576	0.00702576
Mac.vla-32114-2_ITS2-Eutar-Ff	0.00468384	0.00702576	0.00936768	0.00936768	0.00702576	0.00702576	0.00936768	0.00936768	0.00702576	0	0	0	0	0.00936768	0.00936768	0.00936768	0.00702576	0.00702576	0.00936768	0.00936768	0.00936768	0.00936768	0.00936768	0.00936768	0.00936768	0.00936768	0	0.00702576	0.00702576	0.00702576	0.00702576	0.00702576	0.00702576	0.00936768	0.00936768	0.00702576	0.00702576	0.00936768	0.00702576	0.00702576	0.00936768	0.00936768	0.00702576	0.00702576	0.00936768	0.00936768	0.00936768	0.00702576	0.00702576
Mac.vla-33084_ITS2-Eutar-Ff	0.00234192	0	0.00234192	0.00234192	0	0	0.00234192	0.00234192	0	0.00702576	0.00702576	0.00702576	0.00702576	0.00234192	0.00234192	0.00234192	0	0	0.00234192	0.00234192	0.00234192	0.00234192	0.00234192	0.00234192	0.00234192	0.00234192	0.00702576	0	0.00234192	0.00234192	0.00234192	0.00234192	0	0.00234192	0.00234192	0	0	0.00234192	0.00234192	0.00234192	0.00234192	0.00234192	0	0	0.00234192	0.00234192	0.00234192	0	0
Mac.vla-33084-2_ITS2-Eutar-Ff	0.00468384	0.00234192	0	0	0.00234192	0.00234192	0	0	0.00234192	0.00936768	0.00936768	0.00936768	0.00936768	0	0	0	0.00234192	0.00234192	0	0	0	0	0.00468384	0.00468384	0	0	0.00936768	0.00234192	0.00468384	0.00468384	0.00468384	0.00468384	0.00234192	0	0	0.00234192	0.00234192	0.00468384	0.00468384	0.00468384	0	0	0.00234192	0.00234192	0	0	0	0.00234192	0.00234192
Mac.vla-38384_ITS2-Eutar-Ff	0.00234192	0	0.00234192	0.00234192	0	0	0.00234192	0.00234192	0	0.00702576	0.00702576	0.00702576	0.00702576	0.00234192	0.00234192	0.00234192	0	0	0.00234192	0.00234192	0.00234192	0.00234192	0.00234192	0.00234192	0.00234192	0.00234192	0.00702576	0	0.00234192	0.00234192	0.00234192	0.00234192	0	0.00234192	0.00234192	0	0	0.00234192	0.00234192	0.00234192	0.00234192	0.00234192	0	0	0.00234192	0.00234192	0.00234192	0	0
Mac.vla-38384-2_ITS2-Eutar-Ff	0.00234192	0	0.00234192	0.00234192	0	0	0.00234192	0.00234192	0	0.00702576	0.00702576	0.00702576	0.00702576	0.00234192	0.00234192	0.00234192	0	0	0.00234192	0.00234192	0.00234192	0.00234192	0.00234192	0.00234192	0.00234192	0.00234192	0.00702576	0	0.00234192	0.00234192	0.00234192	0.00234192	0	0.00234192	0.00234192	0	0	0.00234192	0.00234192	0.00234192	0.00234192	0.00234192	0	0	0.00234192	0.00234192	0.00234192	0	0
Mac.vla-41350_ITS2-Eutar-Ff	0.00468384	0.00234192	0.00468384	0.00468384	0.00234192	0.00234192	0.00468384	0.00468384	0.00234192	0.00936768	0.00936768	0.00936768	0.00936768	0.00468384	0.00468384	0.00468384	0.00234192	0.00234192	0.00468384	0.00468384	0.00468384	0.00468384	0	0	0.00468384	0.00468384	0.00936768	0.00234192	0.00468384	0.00468384	0.00468384	0.00468384	0.00234192	0.00468384	0.00468384	0.00234192	0.00234192	0	0.00468384	0.00468384	0.00468384	0.00468384	0.00234192	0.00234192	0.00468384	0.00468384	0.00468384	0.00234192	0.00234192
[truncated: 48 more columns]

## Sheet: Caption
Table. Estimates of Evolutionary Divergence between Sequences
The number of base differences per site from between sequences are shown. The analysis involved 31 nucleotide sequences. All positions containing gaps and missing data were eliminated. There were a total of 435 positions in the final dataset. Evolutionary analyses were conducted in MEGA7 [1].
1. Kumar S., Stecher G., and Tamura K. (2016). MEGA7: Molecular Evolutionary Genetics Analysis version 7.0 for bigger datasets.Molecular Biology and Evolution 33:1870-1874.
Disclaimer: Although utmost care has been taken to ensure the correctness of the caption, the caption text is provided "as is" without any warranty of any kind. Authors advise the user to carefully check the caption prior to its use for any purpose and report any errors or problems to the authors immediately (www.megasoftware.net). In no event shall the authors and their employers be liable for a…
